# Supplementary material for: Family Anthropometric and Physiological Correlations With Parent‐ and Teacher‐Rated Preschooler Socio‐Behavioral Health
Source: J Child Adolesc Psychiatr Nurs. 2026 May 19;39:e70056. doi: 10.1111/jcap.70056 (PMC13185676; doi:10.1111/jcap.70056)
Supplement: Supplementary file 1 — Table S1: Associations between family demographic characteristics and preschoolers' caregiver‐rated socio‐behavioral health. Table S2: Associations between family demographic characteristics and preschoolers' teacher‐rated socio‐behavioral health. [file JCAP-39-e70056-s001.xlsx]

## Sheet: Supplemental Table S1
Behavioral Health	Social skills			Social cooperation			Social interaction			Social independence			Problem behaviors			Externalizing problems			Self-centered/explosive			Attention problems/overactive			Antisocial/aggressive			Internalizing problems			Social withdrawal			Anxiety/somatic problems
	B	P-value	95% CI	B	P-value	95% CI	B	P-value	95% CI	B	P-value	95% CI	B	P-value	95% CI	B	P-value	95% CI	B	P-value	95% CI	B	P-value	95% CI	B	P-value	95% CI	B	P-value	95% CI	B	P-value	95% CI	B	P-value	95% CI
Child BMI-z	1.54323	0.302742	-1.29, 4.37	0.600002	0.683382	-2.18, 3.38	2.98836	0.059289	0.01, 5.97	0.128343	0.934074	-2.8, 3.05	-0.292463	0.870102	-3.66, 3.08	-0.246744	0.884587	-3.45, 2.96	-0.987407	0.558907	-4.17, 2.2	0.594877	0.722934	-2.56, 3.75	0.686559	0.68876	-2.54, 3.92	-0.335643	0.850082	-3.69, 3.02	-0.217873	0.895817	-3.37, 2.93	-0.260762	0.883763	-3.63, 3.11
Child age in months	0.692868	0.0331131	0.1, 1.28	0.430651	0.171032	-0.15, 1.01	0.722688	0.0353705	0.1, 1.35	0.373172	0.246179	-0.21, 0.96	-0.413216	0.265634	-1.09, 0.26	-0.553894	0.117619	-1.19, 0.09	-0.638446	0.0723281	-1.28, 0	-0.572521	0.0998509	-1.2, 0.05	-0.272473	0.441909	-0.92, 0.37	-0.167402	0.65499	-0.86, 0.52	0.00483656	0.989042	-0.64, 0.65	-0.31137	0.405134	-1, 0.37
Parent age in years	0.162574	0.600441	-0.41, 0.74	0.450609	0.139864	-0.11, 1.01	-0.186285	0.569698	-0.79, 0.42	0.172709	0.582976	-0.41, 0.76	0.201943	0.577865	-0.47, 0.88	-0.0305039	0.929386	-0.67, 0.61	0.0358837	0.916805	-0.6, 0.67	0.0126366	0.970226	-0.62, 0.64	-0.164751	0.635361	-0.81, 0.48	0.390811	0.277877	-0.28, 1.06	0.141002	0.677247	-0.49, 0.77	0.523038	0.148158	-0.15, 1.2
# children in family	5.24736	0.00188623	2.09, 8.4	4.75119	0.00408586	-3.13, 11.89	4.8492	0.00620559	1.53, 8.17	4.05821	0.018846	0.81, 7.31	-4.49507	0.0239267	-8.24, -0.75	-5.17343	0.00646378	-8.73, -1.61	-4.47496	0.0174424	-8.02, -0.93	-6.58191	0.000498766	-10.09, -3.07	-3.46899	0.0679734	-7.06, 0.12	-3.12121	0.113158	-6.86, 0.61	-3.11858	0.0916334	-6.62, 0.38	-3.22028	0.103508	-6.97, 0.53
Child sex (female)	10.4227	0.00966115	2.78, 18.06	4.3803	0.264086	-11.08, 20.2	15.4322	0.000322729	7.38, 23.48	7.22094	0.081136	-0.64, 15.08	-9.53659	0.0460635	-18.6, -0.47	-8.55345	0.0595348	-17.16, 0.06	-3.2185	0.473239	-11.79, 5.35	-12.6017	0.00522698	-21.08, -4.12	-10.6522	0.0203544	-19.33, -1.97	-9.13326	0.0532156	-18.11, -0.16	-9.73543	0.0284488	-18.17, -1.3	-6.5968	0.16337	-15.61, 2.41
Child ethnicity (non-Hispanic)	-2.68189	0.747769	-18.62, 13.26	4.55706	0.578733	-8.59, 30.02	-3.79257	0.665875	-20.6, 13.01	-6.07075	0.48272	-22.24, 10.1	8.77158	0.379187	-9.89, 27.44	7.78527	0.411445	-9.92, 25.49	-0.203846	0.982705	-17.91, 17.5	11.6881	0.212469	-5.68, 29.06	20.5385	0.0329798	2.67, 38.41	7.68964	0.435396	-10.76, 26.14	10.672	0.248987	-6.77, 28.11	3.89897	0.693838	-14.58, 22.38
Child race (non-White)	1.137	0.869087	-12.12, 14.4	4.80461	0.478808	-25.12, 22.21	-3.64682	0.61603	-17.62, 10.33	-2.54773	0.720135	-16.13, 11.04	-2.04387	0.803096	-17.71, 13.62	-3.92376	0.614539	-18.8, 10.96	-0.938967	0.903496	-15.76, 13.88	-7.60238	0.323158	-22.25, 7.05	-1.8931	0.809506	-16.9, 13.11	0.291735	0.971246	-15.2, 15.78	0.366562	0.961559	-14.21, 14.95	-2.03745	0.802227	-17.59, 13.51
Parent sex (female)	4.26505	0.680856	-15.48, 24.01	10.7172	0.291927	-8.21, 17.82	3.50983	0.748486	-17.35, 24.37	-9.56414	0.361831	-29.38, 10.25	-12.6292	0.296884	-35.49, 10.23	-8.99428	0.433269	-30.68, 12.69	-8.47784	0.459562	-30.17, 13.22	-3.63498	0.747059	-24.93, 17.66	-16.1238	0.16495	-38.01, 5.76	-16.5783	0.168311	-39.34, 6.18	-22.247	0.050833	-43.73, -0.76	-11.9549	0.320519	-34.73, 10.82
Parent ethnicity (non-Hispanic)	7.44692	0.557056	-16.72, 31.61	-1.4582	0.906512	-12.96, 17.24	9.30071	0.487328	-16.22, 34.82	13.9783	0.28065	-10.54, 38.5	-16.2124	0.277869	-44.5, 12.07	-13.167	0.353216	-40.01, 13.68	-0.501378	0.971635	-27.29, 26.28	-17.3303	0.215533	-43.74, 9.08	-33.5095	0.0201562	-60.59, -6.42	-16.4323	0.267548	-44.52, 11.66	-19.0559	0.172055	-45.52, 7.41	-14.4496	0.330966	-42.6, 13.7
Parent race (non-White)	4.86453	0.548552	-10.6, 20.33	2.13737	0.78743	-11.73, 5.32	4.63832	0.588124	-11.72, 20.99	8.66041	0.290249	-6.74, 24.06	0.568594	0.951898	-17.21, 18.35	2.97371	0.7396	-13.88, 19.83	0.854417	0.923809	-16.04, 17.75	2.42636	0.782614	-14.1, 18.95	5.6691	0.530252	-11.35, 22.69	-2.64093	0.777353	-20.28, 15	-5.49156	0.533686	-22.2, 11.22	2.99486	0.74893	-14.65, 20.64
Parent marital status (separated/divorced/single)	-4.90475	0.276246	-13.57, 3.76	-3.20342	0.469285	-13.31, 5.12	-2.5032	0.597069	-11.63, 6.62	-5.52665	0.237146	-14.52, 3.47	7.13825	0.185561	-3.23, 17.5	3.52978	0.489997	-6.32, 13.38	3.27331	0.519195	-6.51, 13.06	3.11479	0.53705	-6.61, 12.84	2.19609	0.669919	-7.74, 12.13	9.74942	0.0680618	-0.5, 20	13.3179	0.00830631	3.71, 22.93	4.28287	0.423113	-6.02, 14.59
Family income (≥ $20,000)	-4.90956	0.324072	-14.29, 4.47	-4.09949	0.402081	-11.34, 5.1	-3.46831	0.507938	-13.36, 6.42	-5.41312	0.292199	-15.02, 4.19	11.9789	0.0443694	0.9, 23.06	11.9981	0.0341909	1.48, 22.52	8.41827	0.133543	-2.07, 18.9	12.747	0.0226683	2.4, 23.1	12.9118	0.023969	2.3, 23.52	10.3812	0.0781931	-0.66, 21.42	11.2321	0.0427264	0.85, 21.61	8.09696	0.170373	-2.96, 19.16
Parent education level (> high school)	-3.74432	0.389289	-12.1, 4.61	-3.12105	0.465831	-18.54, 2.61	-1.79508	0.694694	-10.59, 7	-5.29533	0.242087	-13.95, 3.36	-4.79273	0.357857	-14.77, 5.18	-3.60073	0.467153	-13.08, 5.88	-1.5009	0.759999	-10.92, 7.92	-8.73156	0.0754386	-18.09, 0.62	-0.389199	0.937798	-9.95, 9.17	-4.3975	0.393793	-14.28, 5.49	-0.421421	0.930424	-9.69, 8.85	-7.33504	0.158102	-17.27, 2.6
Part-time employed (Ref: full-time)	-11.9959	0.0326631	-22.74, -1.26	-7.96738	0.148063	-20.35, 0.88	-9.38473	0.110822	-20.69, 1.92	-11.778	0.0447389	-22.92, -0.63	11.5711	0.0864116	-1.28, 24.42	8.51239	0.183795	-3.7, 20.72	3.27037	0.605517	-8.86, 15.41	9.7863	0.122555	-2.25, 21.83	11.7062	0.0704788	-0.6, 24.02	13.1926	0.0486243	0.48, 25.91	13.6619	0.0293062	1.73, 25.59	11.315	0.0922019	-1.46, 24.09
Unemployed (Ref: full-time)	-8.29338	0.142075	-19.09, 2.51	-9.7343	0.0804123	1.65, 7.85	-3.89087	0.511647	-15.27, 7.48	-5.53705	0.343374	-16.67, 5.59	6.63209	0.324913	-6.2, 19.46	8.42697	0.188718	-3.76, 20.62	2.14082	0.736103	-9.99, 14.27	10.8872	0.0859029	-1.12, 22.9	11.7355	0.0702218	-0.56, 24.03	4.36564	0.5115	-8.33, 17.06	8.96533	0.151971	-2.97, 20.9	0.0965473	0.988469	-12.65, 12.84
Child Percent Body Fat	0.0703941	0.812991	-0.5, 0.64	-0.283337	0.341473	-0.85, 0.28	0.620242	0.0495906	0.02, 1.22	-0.269113	0.39697	-0.87, 0.33	0.588957	0.123139	-0.13, 1.31	0.417392	0.250638	-0.27, 1.1	0.379081	0.294203	-0.3, 1.06	0.506703	0.157823	-0.17, 1.18	0.244191	0.497627	-0.44, 0.93	0.66425	0.0788464	-0.05, 1.38	0.631724	0.0724095	-0.03, 1.3	0.562919	0.137799	-0.15, 1.28
Child age in months	0.731796	0.026941	0.13, 1.34	0.507506	0.118482	-0.09, 1.1	0.818025	0.0195589	0.18, 1.46	0.277886	0.408062	-0.34, 0.89	-0.315796	0.427687	-1.04, 0.41	-0.5535	0.147896	-1.24, 0.14	-0.609248	0.111587	-1.3, 0.08	-0.511114	0.17389	-1.19, 0.17	-0.365344	0.337662	-1.06, 0.33	-0.00881605	0.982251	-0.73, 0.71	0.207197	0.583064	-0.49, 0.9	-0.17776	0.653076	-0.9, 0.54
Parent age in years	0.241351	0.440562	-0.33, 0.81	0.476368	0.126722	-0.09, 1.04	-0.082093	0.803662	-0.68, 0.52	0.244992	0.448793	-0.35, 0.84	0.189398	0.621346	-0.52, 0.9	-0.0460183	0.899882	-0.72, 0.63	0.0493	0.892691	-0.62, 0.72	-0.051591	0.885992	-0.71, 0.61	-0.18025	0.622649	-0.85, 0.49	0.349831	0.35717	-0.35, 1.05	0.173327	0.625188	-0.49, 0.83	0.43512	0.254307	-0.27, 1.14
# children in family	5.47366	0.00122071	2.33, 8.62	4.63857	0.00562988	1.51, 7.77	5.08359	0.00422308	1.77, 8.4	4.22999	0.0165033	0.93, 7.53	-4.23599	0.0437228	-8.17, -0.3	-4.73926	0.0183254	-8.5, -0.98	-4.11001	0.0394924	-7.86, -0.36	-6.36386	0.00145272	-10.06, -2.66	-2.93437	0.139405	-6.68, 0.81	-3.20091	0.122307	-20.28, -1.06	-2.78801	0.149283	-6.44, 0.87	-3.61371	0.0826556	-7.53, 0.3
Child sex (female)	9.6034	0.0184651	1.87, 17.34	4.81326	0.232511	-2.89, 12.52	12.9081	0.00284216	4.76, 21.06	6.9036	0.107652	-1.25, 15.05	-10.3193	0.0450012	-20.04, -0.6	-8.78096	0.0731078	-18.05, 0.49	-3.23038	0.50558	-12.48, 6.01	-12.7075	0.00899185	-21.84, -3.57	-11.7402	0.0164861	-20.98, -2.5	-10.6715	0.0358388	-11.76, 25.46	-11.2487	0.0174548	-20.19, -2.31	-7.88867	0.12152	-17.54, 1.77
Child ethnicity (non-Hispanic)	-0.682432	0.932417	-16.05, 14.68	6.01382	0.454137	-9.26, 21.29	-1.32767	0.875601	-17.54, 14.89	-4.51469	0.595722	-20.44, 11.41	7.39403	0.467569	-11.43, 26.22	6.60783	0.495841	-11.37, 24.59	-1.40942	0.883927	-19.41, 16.59	10.6342	0.267046	-7.03, 28.3	20.4523	0.0356897	2.4, 38.5	6.85038	0.49547	-45.76, 2.37	9.09849	0.330224	-8.26, 26.46	3.93376	0.69687	-14.75, 22.62
Child race (non-White)	-0.0687408	0.991811	-12.88, 12.75	3.87027	0.562294	-8.89, 16.63	-3.86439	0.584408	-17.38, 9.65	-4.76855	0.499948	-18.24, 8.7	0.013231	0.998749	-16.05, 16.08	-2.63852	0.742964	-17.96, 12.68	-0.0443399	0.995586	-15.32, 15.23	-5.53252	0.485602	-20.62, 9.56	-0.956231	0.904938	-16.23, 14.31	2.8169	0.73505	-41.77, 16.92	3.76408	0.626019	-10.99, 18.52	-0.35484	0.966202	-16.31, 15.6
Parent sex (female)	2.36483	0.821211	-17.54, 22.27	10.7121	0.303497	-9.02, 30.45	-0.145588	0.98949	-21.2, 20.9	-9.11269	0.401482	-29.6, 11.37	-16.8447	0.192456	-41.11, 7.42	-11.9208	0.333006	-35.08, 11.24	-12.3979	0.31353	-35.56, 10.76	-6.21548	0.607422	-28.99, 16.56	-16.0095	0.194363	-39.23, 7.21	-21.6957	0.0907096	-13.05, 18.69	-28.4802	0.0181673	-51.06, -5.9	-15.8218	0.217536	-39.93, 8.28
Parent ethnicity (non-Hispanic)	8.28846	0.512716	-15.91, 32.49	-0.808378	0.948636	-24.79, 23.17	9.86798	0.461148	-15.72, 35.46	14.2468	0.279431	-10.74, 39.24	-12.3074	0.432273	-41.97, 17.36	-10.7259	0.472982	-39.04, 17.59	1.15021	0.93844	-27.13, 29.43	-15.6875	0.287094	-43.54, 12.17	-30.0555	0.0453584	-58.38, -1.73	-12.4216	0.422686	-23.68, 12.81	-13.4661	0.351399	-40.87, 13.94	-12.5717	0.419231	-42.03, 16.88
Parent race (non-White)	5.60485	0.483239	-9.62, 20.83	2.83955	0.71987	-12.23, 17.91	4.672	0.580372	-11.45, 20.79	9.45583	0.252661	-6.13, 25.04	-1.70447	0.861733	-20.14, 16.73	1.73176	0.852901	-15.87, 19.34	-0.299949	0.974349	-17.91, 17.31	1.10936	0.903908	-16.2, 18.41	4.40661	0.637319	-13.26, 22.07	-5.43317	0.574578	0.02, 21.96	-8.37155	0.35442	-25.44, 8.7	0.643788	0.947164	-17.66, 18.95
Parent marital status (separated/divorced/single)	-5.89555	0.196528	-14.63, 2.84	-4.44075	0.328833	-13.16, 4.28	-3.50525	0.465109	-12.71, 5.7	-5.53216	0.252845	-14.81, 3.75	8.55152	0.140453	-2.56, 19.67	5.14198	0.35119	-5.45, 15.74	5.26552	0.337642	-5.28, 15.81	4.48181	0.409589	-5.96, 14.93	2.29545	0.674898	-8.22, 12.82	10.9896	0.0555944	-1.32, 22.05	14.356	0.00743082	4.17, 24.54	5.70126	0.321088	-5.34, 16.74
Family income (≥ $20,000)	-4.83495	0.336883	-14.33, 4.66	-3.48447	0.486998	-12.93, 5.96	-3.94935	0.456504	-13.96, 6.07	-4.75985	0.369623	-14.68, 5.16	11.6675	0.0669252	-0.12, 23.45	11.6766	0.05467	0.43, 22.92	7.89158	0.190704	-3.34, 19.12	12.106	0.0433476	1.04, 23.17	14.3873	0.0178555	3.14, 25.63	10.3641	0.0992013	-12.62, 8.4	10.9562	0.0616475	0, 21.91	8.84105	0.16092	-2.87, 20.55
Parent education level (> high school)	-6.1832	0.157879	-14.58, 2.21	-5.54411	0.204296	-13.92, 2.83	-3.29068	0.474171	-12.13, 5.55	-7.39578	0.112531	-16.29, 1.5	-2.74353	0.621534	-13.38, 7.9	-1.93301	0.715107	-12.08, 8.21	-0.137202	0.979227	-10.24, 9.97	-6.2108	0.235454	-16.21, 3.79	0.0946346	0.985639	-9.99, 10.18	-2.11096	0.70025	3.22, 30.11	1.2052	0.812673	-8.56, 10.97	-4.60811	0.40411	-15.17, 5.96
Part-time employed (Ref: full-time)	-14.1153	0.012511	-24.85, -3.38	-10.1585	0.0702844	-20.87, 0.55	-11.2175	0.0580354	-22.52, 0.08	-13.8026	0.0217578	-25.19, -2.42	14.9534	0.037812	1.35, 28.56	11.5635	0.0909931	-1.41, 24.54	6.2641	0.355452	-6.66, 19.19	12.6709	0.0607425	-0.11, 25.45	13.5028	0.0471461	0.6, 26.41	16.6673	0.0193529	-6.73, 21.36	18.3638	0.00574616	5.85, 30.87	13.5744	0.0573259	0.06, 27.09
Unemployed (Ref: full-time)	-9.50633	0.107615	-20.77, 1.76	-11.9445	0.0435803	-23.18, -0.7	-4.58993	0.458763	-16.46, 7.28	-5.6942	0.363175	-17.62, 6.23	9.66904	0.197937	-4.56, 23.9	11.3202	0.114439	-2.25, 24.89	5.14778	0.469066	-8.38, 18.67	13.2359	0.0617094	-0.13, 26.6	13.6935	0.0551716	0.18, 27.21	7.31631	0.322477	-7.11, 0.7	12.2325	0.075423	-0.81, 25.28	2.6385	0.72258	-11.49, 16.76
Child Skin Carotenoids	-0.0333885	0.255379	-0.09, 0.02	-0.0203536	0.483932	-0.08, 0.04	-0.0342948	0.275082	-0.09, 0.03	-0.0243634	0.426279	-0.08, 0.03	0.0475362	0.182465	-0.02, 0.11	0.0475362	0.182465	-0.01, 0.12	0.0498544	0.138725	-0.01, 0.11	0.064727	0.0536546	0, 0.13	0.0499362	0.143219	-0.01, 0.11	0.0319363	0.367032	-0.03, 0.1	0.0286931	0.386271	-0.03, 0.09	0.0276234	0.438241	-0.04, 0.09
Child age in months	0.755323	0.019421	0.17, 1.34	0.478211	0.129422	-0.1, 1.06	0.787321	0.0227258	0.16, 1.42	0.419049	0.193686	-0.17, 1	-0.457924	0.225913	-1.15, 0.23	-0.457924	0.225913	-1.28, 0.01	-0.714758	0.0465164	-1.36, -0.07	-0.653835	0.0623459	-1.28, -0.03	-0.3089	0.389959	-0.97, 0.35	-0.184256	0.627559	-0.88, 0.51	-0.00727222	0.983901	-0.67, 0.66	-0.302228	0.424584	-0.99, 0.39
Parent age in years	0.0665564	0.828711	-0.5, 0.63	0.368566	0.227295	-0.19, 0.93	-0.273436	0.407152	-0.88, 0.33	0.0840268	0.789301	-0.5, 0.66	0.24486	0.503669	-0.43, 0.92	0.24486	0.503669	-0.65, 0.64	0.0846849	0.80675	-0.55, 0.72	0.0371869	0.912911	-0.59, 0.67	-0.228517	0.515327	-0.88, 0.42	0.412631	0.259091	-0.27, 1.09	0.200515	0.559387	-0.44, 0.84	0.511647	0.163617	-0.17, 1.19
# children in family	5.78042	0.000628805	2.65, 8.91	5.15691	0.00199717	2.05, 8.26	5.3116	0.00315168	1.96, 8.66	4.42206	0.0109629	1.17, 7.68	-4.96113	0.0141467	-8.76, -1.17	-4.96113	0.0141467	-9.29, -2.12	-5.07243	0.00789813	-8.64, -1.5	-7.04131	0.000233519	-10.57, -3.51	-3.81544	0.0472086	-7.43, -0.2	-3.5474	0.0771954	-7.34, 0.25	-3.35516	0.0752489	-6.92, 0.21	-3.67803	0.0681132	-7.49, 0.13
Child sex (female)	9.9573	0.0123367	2.39, 17.53	4.27819	0.274072	-3.23, 11.79	14.4094	0.000808335	6.31, 22.51	6.45052	0.118618	-1.43, 14.33	-9.83139	0.0409834	-18.98, -0.68	-9.83139	0.0409834	-17.22, 0.16	-3.07123	0.496232	-11.72, 5.58	-12.0595	0.0077361	-20.61, -3.51	-11.7414	0.0111284	-20.5, -2.98	-9.71851	0.0419565	-18.81, -0.63	-9.64385	0.031215	-18.16, -1.13	-7.64801	0.110977	-16.8, 1.5
Child ethnicity (non-Hispanic)	-1.1813	0.886141	-16.91, 14.55	5.43855	0.506742	-10.13, 21	-1.67537	0.84956	-18.51, 15.16	-5.31151	0.536871	-21.33, 10.7	7.30465	0.464641	-11.3, 25.91	7.30465	0.464641	-11.36, 24	-1.72093	0.855176	-19.4, 15.96	10.121	0.279154	-7.13, 27.37	19.8217	0.0397291	1.89, 37.75	6.64517	0.503479	-11.83, 25.12	9.395	0.313091	-8, 26.79	3.14889	0.752596	-15.39, 21.68
Child race (non-White)	3.24685	0.640313	-10.06, 16.56	5.83378	0.39773	-7.35, 19.02	-0.952625	0.898067	-15.2, 13.3	-1.15516	0.873094	-14.88, 12.57	-4.09647	0.625484	-20.03, 11.84	-4.09647	0.625484	-21.75, 8.52	-3.73116	0.638272	-18.82, 11.36	-10.3761	0.18759	-25.22, 4.47	-3.73745	0.64212	-19.04, 11.56	-0.825462	0.921087	-16.65, 15	-0.626103	0.936051	-15.49, 14.23	-2.79296	0.739284	-18.71, 13.12
Parent sex (female)	3.49543	0.732252	-16, 22.99	10.5037	0.29967	-8.76, 29.77	3.3852	0.756935	-17.49, 24.26	-11.0526	0.291903	-30.85, 8.75	-11.2632	0.355469	-34.33, 11.8	-11.2632	0.355469	-29.1, 14.6	-7.55472	0.512277	-29.39, 14.28	-1.18968	0.916269	-22.57, 20.19	-12.9566	0.268345	-35.1, 9.18	-15.8272	0.192871	-38.83, 7.17	-22.7042	0.0478673	-44.37, -1.04	-10.4283	0.391908	-33.48, 12.63
Parent ethnicity (non-Hispanic)	7.22808	0.561373	-16.46, 30.92	-1.96172	0.873311	-25.38, 21.46	9.44375	0.478579	-15.92, 34.81	13.5744	0.289978	-10.67, 37.82	-14.8136	0.320452	-43.03, 13.4	-14.8136	0.320452	-38.73, 14.75	0.15567	0.991168	-26.53, 26.84	-15.5155	0.264603	-41.74, 10.71	-32.3473	0.0245746	-59.4, -5.3	-15.4271	0.298935	-43.54, 12.69	-17.888	0.200191	-44.34, 8.56	-13.5498	0.36365	-41.76, 14.66
Parent race (non-White)	3.41029	0.669189	-11.8, 18.62	1.08945	0.890045	-13.9, 16.08	3.23501	0.704979	-13.04, 19.51	7.51996	0.35428	-7.73, 22.77	1.2667	0.893046	-16.48, 19.02	1.2667	0.893046	-12.84, 20.83	2.03668	0.81963	-14.82, 18.9	3.42657	0.695554	-13, 19.85	5.53126	0.541644	-11.57, 22.63	-2.55541	0.785193	-20.23, 15.11	-4.97288	0.573358	-21.65, 11.7	2.41075	0.797745	-15.29, 20.11
Parent marital status (separated/divorced/single)	-3.9292	0.386187	-12.63, 4.77	-2.82806	0.529559	-11.47, 5.81	-1.62089	0.738145	-10.94, 7.7	-4.1027	0.38766	-13.22, 5.02	6.71515	0.223583	-3.87, 17.3	6.71515	0.223583	-6.98, 13.12	3.18716	0.539976	-6.8, 13.18	2.31786	0.652865	-7.59, 12.23	1.36172	0.795947	-8.76, 11.48	9.66706	0.0787611	-0.86, 20.2	13.7448	0.00802649	3.89, 23.6	3.76858	0.494188	-6.84, 14.37
Family income (≥ $20,000)	-2.62354	0.594163	-11.93, 6.68	-2.35842	0.629328	-11.58, 6.87	-1.29039	0.806542	-11.25, 8.67	-3.53157	0.491928	-13.16, 6.09	10.2904	0.0862952	-0.92, 21.5	10.2904	0.0862952	-0.25, 20.98	6.95947	0.217925	-3.62, 17.54	10.8301	0.0535561	0.41, 21.25	12.2083	0.0339332	1.48, 22.93	8.91073	0.135186	-2.28, 20.1	10.1783	0.0693278	-0.35, 20.71	6.66235	0.265798	-4.56, 17.89
Parent education level (> high school)	-3.50563	0.417096	-11.81, 4.8	-3.58591	0.403266	-11.83, 4.66	-0.778717	0.866135	-9.67, 8.11	-5.07437	0.263305	-13.76, 3.61	-4.38439	0.404646	-14.47, 5.7	-4.38439	0.404646	-13.14, 6	-1.31545	0.790815	-10.83, 8.2	-8.83923	0.0738704	-18.26, 0.59	-0.499759	0.920756	-10.14, 9.14	-3.62068	0.488832	-13.66, 6.42	0.515962	0.916011	-8.89, 9.92	-6.72162	0.202843	-16.82, 3.38
Part-time employed (Ref: full-time)	-11.7955	0.037578	-22.61, -0.98	-8.09508	0.149366	-18.84, 2.65	-9.89705	0.102071	-21.48, 1.68	-11.3145	0.0585973	-22.63, 0	10.6858	0.12312	-2.45, 23.82	10.6858	0.12312	-4.85, 20.09	3.01585	0.642868	-9.39, 15.43	8.54954	0.187503	-3.72, 20.82	9.12233	0.167474	-3.45, 21.7	12.3882	0.072984	-0.68, 25.46	14.2662	0.0277623	2.01, 26.52	-1.55647	0.822394	-3.64, 22.65
Unemployed (Ref: full-time)	-8.63954	0.130361	-19.5, 2.22	-10.0376	0.0773088	-20.82, 0.74	-5.10585	0.402274	-16.73, 6.52	-5.17912	0.386495	-16.56, 6.2	6.68094	0.335612	-6.53, 19.89	6.68094	0.335612	-3.71, 21.37	3.29411	0.614757	-9.18, 15.76	11.1005	0.0888383	-1.25, 23.45	10.2669	0.123014	-2.37, 22.9	3.9915	0.562097	-9.15, 17.14	10.2212	0.113974	-2.09, 22.54	-3.52128	0.53728	-14.79, 11.67
Parent BMI	-0.0959459	0.674199	-0.53, 0.34	-0.120883	0.592772	-0.55, 0.31	-0.201983	0.409441	-0.67, 0.26	0.130863	0.57037	-0.31, 0.57	-0.0821733	0.761791	-0.6, 0.43	0.0492131	0.848824	-0.44, 0.54	0.0730601	0.776194	-0.42, 0.56	0.0140041	0.956345	-0.47, 0.5	0.0908517	0.727186	-0.4, 0.59	-0.226923	0.398646	-0.74, 0.28	-0.077014	0.759976	-0.56, 0.4	-0.294436	0.275412	-0.81, 0.22
Child age in months	0.705009	0.0347943	0.1, 1.31	0.400584	0.217561	-0.2, 1	0.623861	0.0796699	-0.03, 1.28	0.504255	0.126747	-0.1, 1.11	-0.340433	0.372288	-1.03, 0.35	-0.488996	0.179803	-1.15, 0.17	-0.593664	0.104958	-1.26, 0.07	-0.520722	0.149375	-1.17, 0.13	-0.205292	0.574301	-0.87, 0.46	-0.13508	0.724067	-0.83, 0.56	0.040811	0.909863	-0.62, 0.7	-0.306831	0.420969	-1, 0.39
Parent age in years	0.138592	0.664661	-0.45, 0.73	0.400607	0.205795	-0.18, 0.98	-0.118023	0.730405	-0.75, 0.51	0.103574	0.747018	-0.49, 0.7	0.226203	0.547897	-0.47, 0.92	-0.0212213	0.952743	-0.69, 0.64	0.0502071	0.888181	-0.61, 0.71	0.0345444	0.922414	-0.62, 0.69	-0.190924	0.597358	-0.86, 0.48	0.428439	0.252359	-0.27, 1.12	0.0999269	0.775925	-0.55, 0.75	0.618912	0.0998231	-0.08, 1.32
# children in family	5.84924	0.000697294	2.66, 9.04	5.09798	0.00273437	1.93, 8.26	5.03006	0.00609553	1.61, 8.45	4.85315	0.00514945	1.62, 8.09	-4.6611	0.0221267	-8.47, -0.85	-5.3036	0.00652832	-8.94, -1.67	-4.72591	0.01441	-8.34, -1.11	-6.71704	0.000575475	-10.32, -3.12	-3.3443	0.0860477	-7.01, 0.32	-3.35877	0.0954967	-7.16, 0.44	-3.34556	0.0760992	-6.9, 0.21	-3.51628	0.0819547	-7.32, 0.29
Child sex (female)	10.2661	0.0117148	2.53, 18	4.85113	0.226545	-2.83, 12.53	15.0616	0.000642167	6.77, 23.36	6.89936	0.0939031	-0.96, 14.75	-9.44308	0.0531186	-18.72, -0.17	-8.24465	0.0761847	-17.08, 0.59	-2.88815	0.529191	-11.67, 5.89	-12.5661	0.00685312	-21.33, -3.81	-9.81978	0.0365854	-18.73, -0.91	-9.35748	0.0528104	-18.55, -0.17	-8.92425	0.0482998	-17.53, -0.32	-7.52742	0.120264	-16.75, 1.7
Child ethnicity (non-Hispanic)	-4.60221	0.583161	-20.57, 11.37	3.7503	0.651983	-12.02, 19.52	-3.66239	0.683684	-20.78, 13.45	-9.59751	0.259498	-25.62, 6.43	8.80408	0.379709	-9.85, 27.46	7.49008	0.432687	-10.25, 25.23	-0.160014	0.98653	-17.93, 17.61	11.7487	0.215452	-5.79, 29.29	20.3305	0.0362664	2.42, 38.24	8.24718	0.406292	-10.27, 26.76	11.1582	0.231258	-6.35, 28.66	4.68683	0.637854	-13.81, 23.18
Child race (non-White)	1.90635	0.781808	-11.31, 15.12	5.56901	0.415539	-7.53, 18.67	-3.29538	0.65529	-17.46, 10.87	-1.12391	0.87221	-14.5, 12.25	-2.05158	0.803828	-17.8, 13.7	-4.10012	0.602661	-19.1, 10.9	-1.23296	0.87463	-16.16, 13.69	-7.92977	0.310725	-22.79, 6.94	-1.50212	0.849877	-16.63, 13.63	0.219101	0.978593	-15.38, 15.82	0.500854	0.947755	-14.13, 15.14	-2.51494	0.759368	-18.17, 13.14
Parent sex (female)	4.262	0.686279	-15.79, 24.31	10.2819	0.324335	-9.47, 30.03	6.95096	0.538852	-14.53, 28.43	-12.7085	0.231507	-32.76, 7.35	-12.3831	0.3188	-35.78, 11.01	-9.93797	0.400335	-32.2, 12.32	-9.31424	0.429458	-31.56, 12.93	-4.04308	0.729397	-26.08, 17.99	-18.1368	0.129406	-40.6, 4.33	-14.7186	0.23323	-38.02, 8.58	-22.7844	0.0509692	-44.74, -0.83	-8.4293	0.494425	-31.71, 14.85
Parent ethnicity (non-Hispanic)	9.9987	0.431702	-14.16, 34.15	0.442961	0.971792	-23.36, 24.24	10.7878	0.428421	-15.09, 36.66	16.5748	0.195004	-7.62, 40.77	-16.7125	0.265191	-45.03, 11.6	-13.5225	0.343502	-40.47, 13.43	-1.26361	0.929065	-28.16, 25.63	-18.0012	0.203758	-44.69, 8.69	-33.3383	0.0216749	-60.53, -6.15	-17.3004	0.245536	-45.45, 10.84	-19.4984	0.16412	-45.99, 7	-15.6835	0.293122	-43.84, 12.48
Parent race (non-White)	4.58647	0.57528	-11.03, 20.2	2.87207	0.721598	-12.44, 18.19	4.68884	0.592802	-12.03, 21.4	7.40978	0.366132	-8.08, 22.9	-0.625986	0.9478	-18.56, 17.31	2.04104	0.822527	-15, 19.09	0.0239713	0.997895	-17.08, 17.13	1.5298	0.865154	-15.32, 18.38	5.74624	0.531758	-11.47, 22.96	-3.8561	0.684722	-21.7, 13.99	-5.55978	0.534813	-22.48, 11.36	1.3667	0.885596	-16.43, 19.16
Parent marital status (separated/divorced/single)	-4.25339	0.358141	-13.14, 4.64	-2.49689	0.58707	-11.34, 6.34	-3.22331	0.515777	-12.76, 6.31	-4.18532	0.374542	-13.24, 4.87	8.52487	0.127607	-2.19, 19.24	5.04473	0.342963	-5.17, 15.26	4.45282	0.398698	-5.68, 14.59	4.32496	0.412173	-5.81, 14.46	4.24629	0.428203	-6.05, 14.55	10.7174	0.0535547	0.11, 21.33	14.4695	0.0056587	4.55, 24.39	4.6798	0.399027	-5.99, 15.35
Family income (≥ $20,000)	-4.48228	0.371642	-14, 5.04	-3.37688	0.497964	-12.82, 6.07	-3.7598	0.484409	-13.97, 6.45	-4.94536	0.332615	-14.59, 4.7	12.3172	0.0424054	0.98, 23.65	12.5365	0.0303912	1.74, 23.33	8.87576	0.121064	-1.88, 19.63	12.8549	0.0252638	2.16, 23.55	14.4468	0.0135851	3.56, 25.34	10.3005	0.0861205	-0.97, 21.57	11.6418	0.0385778	1.07, 22.21	7.55306	0.208982	-3.73, 18.84
Parent education level (> high school)	-3.58228	0.413064	-11.98, 4.81	-2.60598	0.549716	-10.96, 5.75	-2.01557	0.667379	-11.02, 6.99	-5.47273	0.22169	-14.04, 3.09	-4.25166	0.422844	-14.4, 5.9	-3.19883	0.526947	-12.88, 6.48	-1.12684	0.821964	-10.73, 8.47	-8.82202	0.0801321	-18.42, 0.78	0.675111	0.894528	-9.08, 10.43	-4.02797	0.442827	-14.09, 6.03	0.123943	0.979791	-9.27, 9.52	-7.21097	0.17298	-17.32, 2.9
Part-time employed (Ref: full-time)	-11.5502	0.0540632	-23.03, -0.07	-7.07132	0.234954	-18.51, 4.36	-11.0677	0.0848799	-23.38, 1.25	-9.33118	0.127755	-21.05, 2.39	9.64414	0.185549	-4.23, 23.52	7.68202	0.268591	-5.54, 20.9	2.57378	0.707289	-10.55, 15.7	8.79092	0.202568	-4.32, 21.9	11.8849	0.0903612	-1.45, 25.22	10.1384	0.159503	-3.59, 23.87	13.1388	0.0510884	0.3, 25.98	6.71325	0.354014	-7.08, 20.51
Unemployed (Ref: full-time)	-7.40385	0.20201	-18.56, 3.75	-8.79149	0.128354	-19.88, 2.3	-5.40467	0.384377	-17.37, 6.56	-2.47703	0.674539	-13.83, 8.87	6.17537	0.377031	-7.24, 19.59	8.63956	0.195574	-4.15, 21.43	2.13827	0.746101	-10.56, 14.84	10.9216	0.0996691	-1.76, 23.6	13.0577	0.053265	0.16, 25.95	2.94297	0.669863	-10.33, 16.21	9.11313	0.159487	-3.31, 21.53	-2.68324	0.699046	-16.02, 10.65
Parent Percent Body Fat	-0.110135	0.566065	-0.48, 0.26	-0.0984996	0.605007	-0.46, 0.27	-0.111841	0.588594	-0.51, 0.28	-0.0260058	0.894647	-0.4, 0.35	-0.0874136	0.708349	-0.54, 0.36	-0.0142198	0.949368	-0.44, 0.42	-0.00136477	0.995069	-0.43, 0.42	-0.074439	0.73846	-0.5, 0.35	0.0324014	0.884868	-0.4, 0.59	-0.154776	0.50236	-0.6, 0.29	-0.193836	0.366827	-0.61, 0.22	-0.0754798	0.746041	-0.52, 0.37
Child age in months	0.605941	0.0726806	-0.01, 1.22	0.314844	0.339437	-0.29, 0.92	0.529293	0.142476	-0.13, 1.19	0.431236	0.200565	-0.18, 1.05	-0.280491	0.474007	-0.99, 0.43	-0.435104	0.247171	-1.11, 0.24	-0.521913	0.164245	-1.2, 0.16	-0.500223	0.181399	-1.17, 0.17	-0.150709	0.687528	-0.83, 0.53	-0.0923846	0.811548	-0.8, 0.61	0.123614	0.737135	-0.55, 0.8	-0.250573	0.519209	-0.95, 0.45
Parent age in years	0.118226	0.718004	-0.48, 0.72	0.401946	0.214937	-0.19, 0.99	-0.214167	0.542744	-0.86, 0.43	0.116204	0.72476	-0.49, 0.72	0.207156	0.592937	-0.51, 0.92	-0.0231019	0.950282	-0.71, 0.66	0.0524368	0.886673	-0.63, 0.73	0.0265181	0.942594	-0.65, 0.71	-0.196996	0.595623	-0.88, 0.49	0.3633	0.344287	-0.34, 1.07	0.105619	0.768941	-0.56, 0.77	0.527002	0.172974	-0.19, 1.24
# children in family	5.73173	0.00109933	2.48, 8.98	5.19022	0.00274985	1.97, 8.41	4.97676	0.00797084	1.48, 8.48	4.48832	0.0114289	1.17, 7.8	-4.20475	0.0448161	-8.14, -0.27	-5.06465	0.012079	-8.83, -1.3	-4.63532	0.0197507	-8.36, -0.91	-6.48159	0.00137001	-10.23, -2.73	-3.05672	0.126463	-6.82, 0.71	-2.79877	0.174162	-6.68, 1.08	-2.76935	0.150879	-6.41, 0.87	-2.99201	0.15048	-6.91, 0.93
Child sex (female)	10.0013	0.0171767	2.01, 17.99	5.38698	0.192101	-2.53, 13.3	14.3447	0.00166338	5.74, 22.95	5.49924	0.196682	-2.65, 13.65	-9.60491	0.0589007	-19.28, 0.07	-8.56931	0.0784147	-17.84, 0.7	-3.35885	0.482057	-12.51, 5.8	-12.6869	0.00936054	-21.91, -3.47	-10.7038	0.0283607	-19.97, -1.44	-9.35923	0.0621317	-18.91, 0.19	-8.47891	0.0691878	-17.37, 0.42	-7.65898	0.129963	-17.3, 1.98
Child ethnicity (non-Hispanic)	-1.42054	0.876921	-18.89, 16.05	7.23215	0.426636	-10.02, 24.48	-2.04259	0.836122	-20.82, 16.74	-7.07729	0.449517	-24.72, 10.56	3.28045	0.767137	-17.34, 23.9	3.69846	0.727522	-16.01, 23.41	-5.02312	0.63207	-24.66, 14.61	8.52985	0.419952	-11.04, 28.1	18.955	0.0761715	-0.8, 38.71	1.71395	0.875498	-18.73, 22.15	5.48903	0.590872	-13.6, 24.58	-1.55909	0.887684	-22.02, 18.9
Child race (non-White)	1.94689	0.778879	-11.35, 15.24	5.53673	0.420975	-7.63, 18.7	-3.03594	0.684332	-17.35, 11.28	-1.56375	0.825128	-15.1, 11.98	-1.11016	0.894903	-17.14, 14.92	-3.49643	0.664317	-18.85, 11.86	-1.21356	0.878657	-16.4, 13.97	-7.12813	0.374631	-22.4, 8.14	-0.681072	0.932567	-16.03, 14.67	1.24593	0.880611	-14.59, 17.08	1.86231	0.809193	-12.89, 16.61	-1.42232	0.865229	-17.39, 14.54
Parent sex (female)	6.09173	0.575421	-14.61, 26.8	12.5208	0.244907	-7.89, 32.94	7.27113	0.534097	-14.97, 29.51	-10.6209	0.335303	-31.47, 10.23	-12.8724	0.321156	-37.3, 11.56	-10.568	0.394507	-33.94, 12.8	-10.4955	0.393878	-33.73, 12.74	-4.17088	0.735012	-27.39, 19.05	-16.8697	0.175465	-40.27, 6.53	-15.1409	0.238564	-39.34, 9.05	-22.4365	0.0628287	-45.13, 0.26	-9.96891	0.439499	-34.25, 14.31
Parent ethnicity (non-Hispanic)	6.81574	0.60362	-18.07, 31.7	-2.52731	0.845238	-27.07, 22.02	9.26334	0.5114	-17.47, 35.99	13.2804	0.31751	-11.83, 38.39	-10.9118	0.485582	-40.44, 18.61	-9.73376	0.51583	-37.99, 18.52	2.9309	0.843293	-25.1, 30.96	-14.7858	0.321505	-42.88, 13.31	-31.1601	0.0391005	-59.44, -2.88	-10.3933	0.501667	-39.6, 18.82	-13.3767	0.355637	-40.73, 13.98	-8.85936	0.569372	-38.23, 20.51
Parent race (non-White)	3.31456	0.69167	-12.6, 19.23	1.89967	0.817633	-13.75, 17.55	3.80419	0.67168	-13.27, 20.88	5.80418	0.491042	-10.12, 21.73	-0.975413	0.921373	-19.51, 17.56	1.71359	0.856187	-16, 19.42	0.149064	0.987333	-17.52, 17.82	0.69232	0.941269	-16.89, 18.28	4.99238	0.598157	-12.76, 22.75	-4.09296	0.675747	-22.48, 14.29	-7.22005	0.430429	-24.45, 10.01	1.48361	0.879961	-16.9, 19.87
Parent marital status (separated/divorced/single)	-3.69735	0.447015	-12.98, 5.59	-1.88331	0.695731	-11.09, 7.32	-2.6834	0.608071	-12.68, 7.32	-3.88204	0.434241	-13.36, 5.6	9.13419	0.122472	-2.12, 20.39	5.24002	0.35372	-5.55, 16.03	4.67464	0.401881	-5.98, 15.33	4.44111	0.42941	-6.3, 15.18	3.81213	0.499324	-6.97, 14.6	11.5448	0.0486825	0.43, 22.66	15.8151	0.0040739	5.44, 26.19	5.11032	0.384542	-6.11, 16.33
Family income (≥ $20,000)	-2.82264	0.587192	-12.65, 7	-1.50412	0.770329	-11.23, 8.22	-1.8182	0.745288	-12.39, 8.75	-3.9245	0.459927	-13.91, 6.06	11.4532	0.0705828	-0.33, 23.23	11.5194	0.0578708	0.24, 22.8	7.89419	0.186514	-3.28, 19.07	11.589	0.0552048	0.38, 22.8	13.5801	0.025712	2.3, 24.86	9.55437	0.125909	-2.1, 21.21	10.0843	0.0840797	-0.84, 21	7.87648	0.210602	-3.84, 19.6
Parent education level (> high school)	-5.3088	0.248588	-14.12, 3.5	-4.49348	0.324788	-13.23, 4.25	-2.63037	0.594954	-12.12, 6.86	-7.3811	0.118151	-16.39, 1.62	-1.38764	0.80419	-12.08, 9.3	-1.00502	0.851412	-11.25, 9.24	1.30338	0.805364	-8.81, 11.42	-7.104	0.184984	-17.3, 3.09	1.67359	0.754909	-8.57, 11.91	-0.760808	0.890408	-11.32, 9.79	3.49448	0.497096	-6.35, 13.34	-4.41945	0.429175	-15.08, 6.24
Part-time employed (Ref: full-time)	-11.7267	0.0521619	-23.29, -0.17	-7.46559	0.211912	-18.96, 4.03	-10.0464	0.121984	-22.51, 2.42	-10.014	0.106801	-21.9, 1.87	9.15727	0.217543	-5.01, 23.33	7.08542	0.319645	-6.5, 20.67	2.66904	0.702137	-10.72, 16.06	8.42801	0.235212	-5.09, 21.95	8.87456	0.212147	-4.7, 22.44	9.93749	0.174542	-4.04, 23.91	12.0415	0.0775335	-0.97, 25.05	7.44424	0.315493	-6.69, 21.58
Unemployed (Ref: full-time)	-8.9287	0.135533	-20.37, 2.52	-10.4209	0.080096	-21.79, 0.95	-6.09315	0.343421	-18.43, 6.25	-3.85351	0.52896	-15.61, 7.9	6.47581	0.375612	-7.56, 20.51	8.93215	0.203291	-4.52, 22.39	3.95064	0.566684	-9.3, 17.2	10.6386	0.128585	-2.76, 24.04	10.6411	0.129687	-2.8, 24.08	3.352	0.641498	-10.49, 17.19	9.63668	0.151215	-3.23, 22.5	-2.06804	0.776496	-16.07, 11.94
Parent Skin Carotenoids	-0.0261745	0.3842	-0.08, 0.03	-0.0210943	0.478892	-0.08, 0.04	-0.0128698	0.691265	-0.07, 0.05	-0.0468728	0.123726	-0.1, 0.01	0.0209545	0.563651	-0.05, 0.09	0.0245721	0.479483	-0.04, 0.09	0.0176794	0.606465	-0.05, 0.08	0.0396598	0.250987	-0.02, 0.1	0.0154458	0.656657	-0.05, 0.08	0.0150069	0.675781	-0.05, 0.08	0.00615477	0.854393	-0.06, 0.07	0.0251968	0.486044	-0.04, 0.09
Child age in months	0.650762	0.0550484	0.03, 1.27	0.344924	0.296721	-0.26, 0.95	0.557356	0.124611	-0.11, 1.22	0.485537	0.148031	-0.12, 1.1	-0.27961	0.474818	-0.99, 0.43	-0.444072	0.236524	-1.12, 0.23	-0.532149	0.156092	-1.21, 0.14	-0.510877	0.170126	-1.18, 0.16	-0.162611	0.664195	-0.84, 0.52	-0.0836417	0.829319	-0.79, 0.62	0.133966	0.716546	-0.54, 0.81	-0.254456	0.512012	-0.95, 0.45
Parent age in years	0.131136	0.688578	-0.47, 0.73	0.410689	0.205034	-0.18, 1	-0.212306	0.546887	-0.86, 0.43	0.145052	0.657755	-0.46, 0.75	0.186741	0.629519	-0.53, 0.9	-0.0376189	0.918959	-0.72, 0.65	0.0416926	0.909704	-0.64, 0.72	-0.00206507	0.995503	-0.68, 0.67	-0.202708	0.584872	-0.89, 0.48	0.339389	0.377456	-0.37, 1.05	0.0783129	0.828149	-0.59, 0.75	0.506053	0.189899	-0.2, 1.22
# children in family	5.45232	0.00201873	2.17, 8.74	4.94427	0.00463082	1.69, 8.2	4.81567	0.0109736	1.27, 8.36	4.03342	0.022627	0.72, 7.35	-4.04733	0.0558672	-8.02, -0.08	-4.8309	0.0175778	-8.63, -1.03	-4.46446	0.0260544	-8.22, -0.71	-6.14018	0.00252795	-9.91, -2.37	-2.89038	0.152568	-6.7, 0.91	-2.73843	0.188954	-6.67, 1.19	-2.81891	0.149125	-6.51, 0.87	-2.79134	0.184004	-6.75, 1.16
Child sex (female)	9.6347	0.0223804	1.6, 17.67	5.0895	0.221026	-2.89, 13.06	14.241	0.00195227	5.57, 22.91	4.6474	0.27317	-3.48, 12.78	-9.0439	0.0770341	-18.78, 0.69	-8.05005	0.0998199	-17.36, 1.26	-3.0003	0.532632	-12.21, 6.21	-11.7757	0.0158837	-21.01, -2.54	-10.4435	0.033519	-19.77, -1.12	-8.82799	0.0808651	-18.46, 0.8	-8.09204	0.0861719	-17.09, 0.9	-7.0373	0.166235	-16.73, 2.65
Child ethnicity (non-Hispanic)	0.428552	0.961551	-16.52, 17.37	8.82721	0.317967	-7.91, 25.57	-0.468473	0.96106	-18.72, 17.79	-6.16369	0.493454	-23.15, 10.82	3.91475	0.716653	-16.06, 23.89	3.4812	0.735977	-15.58, 22.55	-5.30906	0.602763	-24.34, 13.72	8.84592	0.388592	-10.03, 27.72	18.3686	0.0776085	-0.78, 37.52	3.22881	0.762093	-16.62, 23.08	7.61194	0.445611	-11, 26.22	-1.03871	0.922984	-20.84, 18.77
Child race (non-White)	2.76311	0.693897	-10.66, 16.19	6.19037	0.374655	-7.11, 19.49	-2.71204	0.720356	-17.19, 11.77	0.189328	0.97871	-13.35, 13.73	-1.78685	0.833566	-17.94, 14.37	-4.26606	0.600321	-19.71, 11.18	-1.78895	0.823969	-17.09, 13.52	-8.37816	0.300382	-23.69, 6.94	-1.15967	0.886772	-16.63, 14.32	0.701068	0.933566	-15.3, 16.7	1.47768	0.850623	-13.48, 16.43	-2.22381	0.792928	-18.29, 13.85
Parent sex (female)	4.50949	0.666343	-15.43, 24.45	11.1012	0.283862	-8.56, 30.76	5.65214	0.616022	-15.81, 27.11	-10.7417	0.307239	-30.68, 9.19	-14.2952	0.252362	-37.82, 9.23	-10.9652	0.357911	-33.44, 11.51	-10.6177	0.369904	-32.98, 11.75	-5.57796	0.636588	-27.85, 16.69	-16.5137	0.168167	-39.06, 6.03	-17.4976	0.15817	-40.84, 5.85	-25.2382	0.0307409	-47.18, -3.3	-11.27	0.363554	-34.64, 12.1
Parent ethnicity (non-Hispanic)	4.80279	0.712491	-19.93, 29.54	-4.23309	0.742238	-28.64, 20.17	7.76734	0.580098	-18.86, 34.39	11.4144	0.383262	-13.35, 36.18	-10.7465	0.490007	-40.11, 18.62	-8.80863	0.554008	-36.88, 19.26	3.65624	0.804157	-24.22, 31.53	-13.7932	0.350514	-41.61, 14.03	-30.2533	0.0440504	-58.39, -2.11	-11.0997	0.471674	-40.21, 18.01	-14.8325	0.30535	-42.15, 12.49	-8.47148	0.584306	-37.66, 20.72
Parent race (non-White)	4.96304	0.543813	-10.6, 20.52	3.39561	0.673717	-11.92, 18.71	5.15557	0.558014	-11.58, 21.89	6.98338	0.393982	-8.51, 22.47	-0.815456	0.932904	-18.98, 17.35	1.17	0.899431	-16.17, 18.51	-0.313158	0.972841	-17.62, 17	0.310058	0.97304	-16.86, 17.48	4.31336	0.642316	-13.1, 21.73	-3.13571	0.744133	-21.19, 14.92	-5.54999	0.537906	-22.52, 11.42	1.48576	0.877349	-16.53, 19.5
Parent marital status (separated/divorced/single)	-4.6311	0.345323	-13.98, 4.72	-2.65631	0.585029	-11.94, 6.63	-3.26722	0.536954	-13.37, 6.83	-5.16614	0.298344	-14.64, 4.3	9.54025	0.110355	-1.82, 20.9	5.89052	0.301578	-4.98, 16.76	5.15278	0.360176	-5.59, 15.9	5.37268	0.342019	-5.41, 16.16	4.29456	0.451247	-6.59, 15.17	11.6376	0.0495261	0.4, 22.87	15.5229	0.00538845	5.02, 26.03	5.64535	0.341341	-5.67, 16.96
Family income (≥ $20,000)	-1.69404	0.744078	-11.53, 8.14	-0.504238	0.922055	-10.27, 9.27	-1.0289	0.854297	-11.65, 9.59	-2.28159	0.664385	-12.25, 7.68	10.9511	0.0841761	-1, 22.9	10.5337	0.0825883	-0.9, 21.97	7.21915	0.227377	-4.08, 18.52	10.1868	0.0904458	-1.15, 21.53	12.8074	0.0355171	1.36, 24.25	9.59759	0.125569	-2.22, 21.42	10.5898	0.0712335	-0.48, 21.66	7.10542	0.258865	-4.79, 19
Parent education level (> high school)	-5.13629	0.26397	-13.94, 3.67	-4.34809	0.341115	-13.09, 4.39	-2.54682	0.607401	-12.05, 6.96	-7.04779	0.131754	-15.96, 1.87	-1.50758	0.787823	-12.2, 9.19	-1.17789	0.826131	-11.41, 9.05	1.17706	0.823977	-8.94, 11.29	-7.37089	0.167454	-17.52, 2.78	1.5505	0.772563	-8.69, 11.79	-0.824222	0.881656	-11.4, 9.75	3.46682	0.502653	-6.42, 13.35	-4.57906	0.412613	-15.23, 6.07
Part-time employed (Ref: full-time)	-9.28657	0.135939	-21.2, 2.63	-5.39532	0.382844	-17.24, 6.45	-8.47838	0.207321	-21.35, 4.39	-6.77178	0.284568	-18.85, 5.31	8.39225	0.27423	-6.08, 22.86	5.59349	0.446521	-8.25, 19.43	1.51971	0.833067	-12.18, 15.22	6.42026	0.379125	-7.3, 20.14	7.66288	0.29685	-6.2, 21.53	10.0225	0.186024	-4.3, 24.35	12.9122	0.0683974	-0.47, 26.3	6.36419	0.405958	-8.04, 20.76
Unemployed (Ref: full-time)	-7.70843	0.196467	-19.13, 3.71	-9.38309	0.114712	-20.74, 1.98	-5.23541	0.415955	-17.57, 7.1	-2.47565	0.682357	-14.09, 9.13	6.2865	0.389392	-7.72, 20.29	8.30506	0.235652	-5.1, 21.71	3.46393	0.615055	-9.76, 16.68	9.86568	0.156192	-3.44, 23.17	10.0645	0.151252	-3.34, 23.47	3.63375	0.614237	-10.2, 17.47	10.2542	0.128443	-2.65, 23.15	-2.43143	0.738112	-16.39, 11.53
Parent Systolic BP	0.0352339	0.805824	-0.24, 0.31	-0.0267423	0.8504	-0.29, 0.24	0.0229055	0.881506	-0.27, 0.31	0.107458	0.454042	-0.16, 0.38	-0.135309	0.432463	-0.46, 0.19	-0.0640029	0.698005	-0.37, 0.25	-0.0302601	0.853195	-0.34, 0.28	-0.0349075	0.831103	-0.34, 0.27	-0.120214	0.465665	-0.43, 0.19	-0.207271	0.223025	-0.53, 0.11	-0.155648	0.328138	-0.46, 0.14	-0.186323	0.276486	-0.51, 0.13
Child age in months	0.713908	0.0362869	0.1, 1.33	0.366023	0.267799	-0.24, 0.97	0.620313	0.0875518	-0.04, 1.28	0.531516	0.119097	-0.09, 1.15	-0.333423	0.388497	-1.03, 0.36	-0.467063	0.209235	-1.13, 0.2	-0.538625	0.147654	-1.21, 0.13	-0.509201	0.168483	-1.17, 0.15	-0.225574	0.543184	-0.9, 0.44	-0.164208	0.672533	-0.87, 0.54	0.0829542	0.821759	-0.59, 0.76	-0.356661	0.358094	-1.06, 0.34
Parent age in years	0.0749199	0.818975	-0.53, 0.68	0.371562	0.250238	-0.22, 0.96	-0.213367	0.543296	-0.86, 0.43	0.0119749	0.970564	-0.6, 0.62	0.267723	0.485095	-0.44, 0.98	0.0145657	0.968329	-0.67, 0.69	0.0925444	0.799913	-0.58, 0.77	0.0520479	0.886327	-0.62, 0.73	-0.167375	0.648815	-0.85, 0.51	0.492774	0.19607	-0.21, 1.2	0.193352	0.588224	-0.47, 0.86	0.643988	0.0933405	-0.06, 1.35
# children in family	5.91908	0.000728995	2.68, 9.16	5.35992	0.00188062	2.16, 8.56	5.19932	0.00527248	1.72, 8.67	4.64741	0.00757442	1.39, 7.91	-4.58165	0.0265121	-8.45, -0.72	-5.37961	0.00680341	-9.08, -1.68	-4.89384	0.0128781	-8.57, -1.22	-6.78577	0.00065153	-10.46, -3.11	-3.27763	0.0956075	-6.98, 0.42	-3.22451	0.112433	-7.06, 0.61	-3.23218	0.090223	-6.83, 0.37	-3.29248	0.106987	-7.14, 0.55
Child sex (female)	9.88286	0.0165224	2.04, 17.72	5.57048	0.169037	-2.18, 13.32	14.5407	0.00112519	6.13, 22.95	4.90902	0.22787	-2.89, 12.71	-9.26203	0.0606787	-18.64, 0.12	-8.73179	0.0647844	-17.72, 0.25	-3.41063	0.464575	-12.33, 5.51	-12.9389	0.0062248	-21.86, -4.02	-10.6899	0.0240077	-19.67, -1.71	-8.59936	0.0759922	-17.83, 0.63	-8.30477	0.0669632	-16.94, 0.33	-6.72159	0.168092	-16.02, 2.58
Child ethnicity (non-Hispanic)	-3.17421	0.723413	-20.13, 13.78	2.7279	0.758283	-13.98, 19.43	-3.4793	0.717473	-21.65, 14.69	-3.33649	0.708745	-20.07, 13.39	8.46242	0.428923	-11.3, 28.22	8.45463	0.409358	-10.47, 27.38	1.83643	0.856621	-17.04, 20.71	12.0564	0.236594	-6.72, 30.84	20.4171	0.0478083	1.43, 39.41	6.84982	0.51607	-12.69, 26.39	10.7591	0.277249	-7.58, 29.09	2.28846	0.82919	-17.35, 21.93
Child race (non-White)	1.81845	0.79333	-11.48, 15.11	5.02609	0.464492	-8.11, 18.16	-3.24489	0.66288	-17.5, 11.01	-0.754066	0.912816	-13.94, 12.43	-1.19648	0.885787	-17.01, 14.62	-3.51284	0.65983	-18.66, 11.64	-0.758596	0.923612	-15.81, 14.29	-7.44303	0.348009	-22.48, 7.59	-0.729125	0.927055	-15.88, 14.42	1.04751	0.898008	-14.52, 16.62	1.62869	0.831161	-12.95, 16.2	-1.76666	0.830395	-17.45, 13.92
Parent sex (female)	4.95556	0.63561	-14.97, 24.89	11.7027	0.256941	-7.89, 31.29	6.85847	0.540652	-14.49, 28.21	-12.1919	0.238662	-31.83, 7.45	-13.654	0.267641	-36.83, 9.53	-10.7046	0.363821	-32.91, 11.5	-10.5696	0.367358	-32.69, 11.55	-5.10217	0.662314	-27.14, 16.93	-16.1636	0.171632	-38.42, 6.09	-16.7503	0.168871	-39.73, 6.23	-24.6488	0.0317168	-46.24, -3.06	-10.0392	0.41134	-33.12, 13.04
Parent ethnicity (non-Hispanic)	8.27717	0.529011	-16.66, 33.21	2.01664	0.876019	-22.5, 26.53	10.6976	0.447744	-16.01, 37.41	9.83934	0.449567	-14.81, 34.49	-15.0023	0.332121	-44.19, 14.19	-14.0833	0.341799	-42.04, 13.88	-3.53468	0.81004	-31.35, 24.28	-18.0175	0.220938	-45.76, 9.73	-32.0322	0.0319236	-60.02, -4.04	-13.9246	0.362136	-42.78, 14.93	-17.5851	0.22061	-44.67, 9.5	-11.1887	0.46626	-40.2, 17.82
Parent race (non-White)	4.56327	0.577135	-11.01, 20.13	3.41086	0.671474	-11.85, 18.67	4.89994	0.576227	-11.77, 21.57	5.74174	0.475925	-9.47, 20.96	-0.665956	0.94432	-18.52, 17.19	1.59753	0.861151	-15.5, 18.7	-0.722151	0.936705	-17.8, 16.35	1.32411	0.883854	-15.65, 18.3	4.76846	0.602466	-12.4, 21.94	-2.91425	0.757165	-20.62, 14.79	-5.90542	0.504613	-22.54, 10.73	2.44144	0.796695	-15.33, 20.21
Parent marital status (separated/divorced/single)	-5.30891	0.269809	-14.51, 3.89	-3.60513	0.448223	-12.71, 5.5	-4.50634	0.381898	-14.37, 5.36	-4.34688	0.363537	-13.52, 4.83	9.9835	0.084963	-1.04, 21.01	6.22493	0.260559	-4.33, 16.78	6.00573	0.273745	-4.47, 16.48	5.16101	0.346908	-5.32, 15.64	4.20234	0.446249	-6.35, 14.75	12.3018	0.031322	1.45, 23.15	16.643	0.00203939	6.48, 26.8	5.46207	0.339682	-5.47, 16.4
Family income (≥ $20,000)	-3.48818	0.491365	-13.09, 6.11	-2.37763	0.635343	-11.86, 7.1	-3.10456	0.567749	-13.39, 7.19	-4.7961	0.344436	-14.38, 4.79	12.1765	0.0469412	0.81, 23.54	12.0894	0.0395584	1.2, 22.98	8.7332	0.132297	-2.1, 19.56	12.285	0.0351372	1.48, 23.09	13.7388	0.0194235	2.84, 24.64	10.5384	0.0803724	-0.72, 21.79	11.895	0.0355761	1.33, 22.46	7.74887	0.200501	-3.56, 19.06
Parent education level (> high school)	-4.80229	0.283199	-13.4, 3.79	-3.16394	0.475013	-11.67, 5.35	-2.64107	0.581449	-11.86, 6.58	-7.98101	0.0756337	-16.57, 0.6	-2.80801	0.603277	-13.15, 7.54	-2.52247	0.625942	-12.43, 7.39	-0.713378	0.889327	-10.54, 9.11	-8.02197	0.119835	-17.86, 1.81	0.698705	0.892311	-9.2, 10.59	-2.00295	0.705837	-12.18, 8.17	2.01804	0.684236	-7.51, 11.54	-5.31613	0.321383	-15.57, 4.94
Part-time employed (Ref: full-time)	-11.423	0.0568687	-22.92, 0.08	-8.15472	0.169555	-19.56, 3.25	-10.8263	0.0919482	-23.16, 1.51	-8.91659	0.138179	-20.43, 2.6	8.6985	0.234805	-5.22, 22.62	7.14023	0.308227	-6.19, 20.47	3.06789	0.65729	-10.15, 16.29	8.89073	0.201611	-4.34, 22.12	8.37137	0.230455	-4.94, 21.68	9.29987	0.195134	-4.37, 22.97	12.6007	0.0611223	-0.18, 25.39	5.84162	0.419384	-7.95, 19.63
Unemployed (Ref: full-time)	-7.96892	0.179387	-19.34, 3.4	-9.74748	0.0982593	-21.02, 1.52	-6.34165	0.31833	-18.54, 5.85	-2.96985	0.614749	-14.31, 8.37	4.87755	0.496143	-8.84, 18.59	7.79439	0.256947	-5.34, 20.93	2.54487	0.708176	-10.48, 15.57	10.577	0.121931	-2.46, 23.62	9.25626	0.177712	-3.86, 22.37	1.62286	0.817161	-11.84, 15.09	8.8226	0.179946	-3.76, 21.41	-4.34945	0.539685	-17.94, 9.24
Parent Diastolic BP	0.0818742	0.681615	-0.29, 0.46	-0.0182285	0.926348	-0.39, 0.35	0.0473041	0.825024	-0.36, 0.45	0.180504	0.36442	-0.19, 0.55	0.0452768	0.849591	-0.4, 0.49	0.147386	0.518108	-0.28, 0.57	0.190449	0.399515	-0.23, 0.61	0.136082	0.547546	-0.28, 0.56	0.0648916	0.776234	-0.36, 0.49	-0.10613	0.6532	-0.55, 0.33	-0.0946256	0.668368	-0.51, 0.32	-0.0361909	0.878923	-0.48, 0.41
Child age in months	0.719713	0.0347881	0.1, 1.34	0.369705	0.263046	-0.23, 0.97	0.622607	0.0863877	-0.04, 1.28	0.522448	0.1265	-0.1, 1.15	-0.307487	0.4275	-1, 0.39	-0.439084	0.236516	-1.1, 0.22	-0.514891	0.164841	-1.18, 0.15	-0.487424	0.186089	-1.15, 0.17	-0.198134	0.594319	-0.87, 0.47	-0.131249	0.735355	-0.84, 0.57	0.103694	0.777699	-0.57, 0.77	-0.32097	0.408152	-1.02, 0.38
Parent age in years	0.0784494	0.807838	-0.51, 0.67	0.363144	0.25435	-0.22, 0.95	-0.210227	0.543438	-0.85, 0.43	0.0238286	0.9406	-0.58, 0.62	0.20072	0.596525	-0.5, 0.9	-0.0399994	0.911876	-0.71, 0.63	0.0473985	0.89501	-0.62, 0.71	0.0124249	0.972357	-0.65, 0.68	-0.231363	0.524625	-0.9, 0.44	0.408214	0.278868	-0.29, 1.11	0.132232	0.707753	-0.53, 0.79	0.558928	0.140666	-0.14, 1.26
# children in family	5.91111	0.000683115	2.69, 9.13	5.38847	0.00167826	2.2, 8.58	5.19088	0.00506994	1.73, 8.65	4.58497	0.00796397	-3.18, 12.42	-4.43806	0.0311058	-8.3, -0.58	-5.28214	0.00749113	-8.97, -1.6	-4.8273	0.0133909	-8.48, -1.18	-6.71901	0.000679984	-10.38, -3.06	-3.13419	0.109694	-6.83, 0.56	-3.0163	0.137146	-6.85, 0.81	-3.07294	0.105965	-6.66, 0.52	-3.10279	0.128345	-6.95, 0.74
Child sex (female)	9.77218	0.0178277	1.92, 17.62	5.60152	0.167408	-2.17, 13.37	14.4736	0.00120045	6.05, 22.89	4.61689	0.256231	-19.86, 13.52	-9.40354	0.0580998	-18.84, 0.03	-9.00767	0.0572546	-18.01, 0	-3.73597	0.422923	-12.65, 5.18	-13.1836	0.00540016	-22.12, -4.25	-10.85	0.0225267	-19.87, -1.83	-8.47476	0.0828455	-17.78, 0.84	-8.16949	0.073251	-16.86, 0.53	-6.72365	0.171329	-16.1, 2.65
Child ethnicity (non-Hispanic)	-3.27359	0.714815	-20.22, 13.67	2.67595	0.762645	-14.03, 19.38	-3.52256	0.713918	-21.69, 14.65	-3.17304	0.72205	-31.8, 7.41	7.73166	0.470892	-12.1, 27.56	7.61115	0.45705	-11.29, 26.51	1.13183	0.911076	-17.71, 19.97	11.3776	0.263267	-7.37, 30.13	19.7867	0.0554207	0.73, 38.84	6.27194	0.55417	-13.35, 25.89	10.389	0.295675	-8, 28.77	1.56221	0.883469	-18.16, 21.28
Child race (non-White)	1.84865	0.78987	-11.44, 15.14	5.02853	0.464371	-8.11, 18.16	-3.22965	0.664337	-17.48, 11.02	-0.709464	0.917782	-14.84, 34.39	-0.994961	0.90518	-16.86, 14.87	-3.21502	0.686897	-18.35, 11.92	-0.466053	0.952905	-15.48, 14.55	-7.19742	0.36377	-22.22, 7.82	-0.516407	0.948397	-15.7, 14.67	1.19822	0.884231	-14.47, 16.86	1.71844	0.822869	-12.92, 16.36	-1.5755	0.84943	-17.35, 14.2
Parent sex (female)	4.95178	0.63569	-14.96, 24.87	11.6598	0.258713	-7.93, 31.25	6.86171	0.540393	-14.48, 28.2	-12.1939	0.237601	-13.87, 12.45	-14.283	0.247741	-37.52, 8.96	-11.2686	0.338695	-33.43, 10.89	-11.0879	0.343229	-33.14, 10.97	-5.5261	0.635783	-27.51, 16.46	-16.6551	0.160169	-38.97, 5.66	-17.2839	0.157868	-40.35, 5.78	-24.9101	0.0304962	-46.54, -3.28	-10.7208	0.382584	-33.87, 12.43
Parent ethnicity (non-Hispanic)	8.31336	0.527058	-16.61, 33.24	2.03428	0.874968	-22.49, 26.56	10.715	0.446983	-15.99, 37.42	9.77531	0.452068	-9.54, 20.85	-14.8345	0.339051	-44.11, 14.44	-13.8482	0.34953	-41.78, 14.08	-3.39776	0.816848	-31.15, 24.35	-17.8247	0.225419	-45.53, 9.88	-31.8973	0.0331018	-59.96, -3.83	-13.6698	0.37341	-42.66, 15.32	-17.3754	0.227573	-44.53, 9.78	-10.9475	0.478023	-40.08, 18.19
Parent race (non-White)	4.47135	0.584889	-11.1, 20.04	3.39256	0.67337	-11.88, 18.66	4.8544	0.579961	-11.82, 21.53	5.65755	0.481965	-13.4, 4.87	-0.676541	0.943671	-18.61, 17.26	1.39503	0.878596	-15.7, 18.49	-0.877575	0.923012	-17.93, 16.17	1.13862	0.89999	-15.82, 18.09	4.64305	0.613425	-12.61, 21.89	-3.12258	0.741836	-20.91, 14.66	-6.08254	0.493595	-22.77, 10.6	2.26196	0.812335	-15.59, 20.11
Parent marital status (separated/divorced/single)	-5.32437	0.266721	-14.5, 3.85	-3.66486	0.439481	-12.74, 5.41	-4.50599	0.380452	-14.34, 5.33	-4.26588	0.370253	-14.39, 4.75	9.46084	0.102291	-1.56, 20.49	5.79525	0.292993	-4.73, 16.32	5.60058	0.304582	-4.82, 16.02	4.84534	0.37528	-5.6, 15.29	3.6523	0.507383	-6.89, 14.19	11.8091	0.0392957	0.92, 22.7	16.2887	0.00255558	6.12, 26.46	4.93013	0.389961	-6.03, 15.89
Family income (≥ $20,000)	-3.49967	0.489414	-13.08, 6.09	-2.41362	0.630032	-11.89, 7.06	-3.10479	0.567419	-13.38, 7.17	-4.82035	0.340864	-16.6, 0.53	11.8306	0.0536574	0.45, 23.21	11.8423	0.0431821	0.98, 22.7	8.49239	0.141565	-2.3, 19.28	12.1119	0.037244	1.34, 22.88	13.416	0.0224427	2.5, 24.33	10.1662	0.0928784	-1.12, 21.46	11.5895	0.0409436	1.01, 22.17	7.38355	0.224069	-3.95, 18.72
Parent education level (> high school)	-4.77472	0.285708	-13.37, 3.82	-3.14513	0.477719	-11.66, 5.37	-2.62861	0.583209	-11.84, 6.59	-8.03482	0.0731378	-20.54, 2.04	-2.56724	0.635364	-12.93, 7.8	-2.26756	0.660868	-12.16, 7.63	-0.479286	0.92528	-10.28, 9.32	-7.82166	0.128801	-17.64, 2	0.933429	0.856648	-8.97, 10.84	-1.80013	0.735985	-12.03, 8.43	2.14315	0.667106	-7.41, 11.7	-5.06426	0.347359	-15.37, 5.24
Part-time employed (Ref: full-time)	-11.4318	0.0523909	-22.73, -0.14	-7.97327	0.17171	-19.18, 3.24	-10.8555	0.0855713	-22.98, 1.27	-9.25147	0.116901	-14.25, 8.26	10.3742	0.15014	-3.32, 24.07	8.52863	0.215115	-4.55, 21.61	4.32896	0.522559	-8.62, 17.27	9.9087	0.147167	-3.07, 22.88	10.0052	0.145101	-3.08, 23.09	10.881	0.125714	-2.63, 24.39	13.7063	0.0392107	1.1, 26.31	7.55563	0.290801	-6.06, 21.17
Unemployed (Ref: full-time)	-7.85401	0.182443	-19.15, 3.44	-9.61879	0.100548	-20.82, 1.59	-6.29319	0.318677	-18.42, 5.83	-2.99563	0.608618	1.34, 7.83	6.27579	0.379756	-7.41, 19.96	9.1621	0.18014	-3.9, 22.23	3.8407	0.568817	-9.09, 16.77	11.6309	0.0871053	-1.33, 24.59	10.6526	0.11956	-2.42, 23.72	2.71953	0.698719	-10.77, 16.21	9.53939	0.146854	-3.04, 22.12	-3.0247	0.669627	-16.62, 10.57

## Sheet: Supplemental Table S2
Behavioral Health	Social skills			Social cooperation			Social interaction			Social independence			Problem behaviors			Externalizing problems			Self-centered/explosive			Attention problems/overactive			Antisocial/ aggressive			Internalizing problems			Social withdrawal			Anxiety/somatic problems
	B	P-value	95% CI	B	P-value	95% CI	B	P-value	95% CI	B	P-value	95% CI	B	P-value	95% CI	B	P-value	95% CI	B	P-value	95% CI	B	P-value	95% CI	B	P-value	95% CI	B	P-value	95% CI	B	P-value	95% CI	B	P-value	95% CI
Child BMI-z	3.66463	0.034135	0.37, 6.96	2.52785	0.190256	-1.15, 6.21	3.6632	0.0208303	0.65, 6.68	3.73761	0.0244954	0.58, 6.89	-1.8677	0.238678	-4.91, 1.17	-1.04624	0.564056	-4.51, 2.42	-1.42388	0.45674	-5.08, 2.23	-1.26947	0.520899	-5.04, 2.5	-0.802712	0.628338	-3.96, 2.36	-2.71032	0.0761251	-5.63, 0.21	-3.52471	0.0404326	-6.8, -0.25	-1.55128	0.294025	-4.39, 1.29
Child age in months	0.752164	0.0641394	-0.01, 1.51	0.590134	0.17954	-0.23, 1.41	0.687699	0.067239	-0.02, 1.39	0.714269	0.0659877	-0.01, 1.44	-0.133415	0.72262	-0.84, 0.58	-0.212538	0.605093	-0.98, 0.56	-0.0468981	0.91411	-0.86, 0.77	-0.57349	0.200724	-1.41, 0.26	0.0293919	0.936485	-0.66, 0.72	-0.0487086	0.893981	-0.74, 0.64	-0.162543	0.686267	-0.92, 0.6	0.134521	0.708416	-0.55, 0.82
Parent age in years	-0.303212	0.390262	-0.98, 0.37	-0.162086	0.680921	-0.91, 0.59	-0.458929	0.15724	-1.08, 0.16	-0.0985541	0.770605	-0.74, 0.55	0.0229261	0.943913	-0.6, 0.65	0.0905642	0.807232	-0.62, 0.8	0.0274865	0.94402	-0.72, 0.77	0.147628	0.715182	-0.62, 0.92	0.107083	0.752081	-0.54, 0.75	-0.213625	0.497063	-0.82, 0.39	-0.150086	0.670741	-0.83, 0.53	-0.298221	0.329509	-0.89, 0.29
# children in family	0.948303	0.625365	-2.78, 4.68	1.88554	0.385267	-2.27, 6.05	0.091038	0.959181	-3.33, 3.51	0.468356	0.801447	-3.11, 4.05	-3.05466	0.0898043	-6.5, 0.39	-3.96309	0.0538578	-7.88, -0.05	-3.5353	0.102399	-7.67, 0.6	-4.39993	0.0495484	-8.67, -0.13	-3.89849	0.0378724	-7.47, -0.33	-0.884236	0.608407	-4.2, 2.44	-1.52445	0.431107	-5.24, 2.19	0.147269	0.930024	-3.08, 3.38
Child sex (female)	15.2632	0.000962633	6.53, 24	12.3405	0.0167576	2.52, 22.17	13.1011	0.00188981	5.1, 21.1	12.5996	0.00432211	4.22, 20.98	-10.1362	0.016232	-18.2, -2.08	-8.89396	0.0662604	-18.15, 0.36	-6.2037	0.222514	-15.96, 3.56	-12.7632	0.0161264	-22.86, -2.67	-9.3894	0.0348183	-17.87, -0.91	-8.85978	0.0284053	-16.61, -1.11	-13.2887	0.0037953	-22.02, -4.56	-3.36509	0.386333	-10.88, 4.15
Child ethnicity (non-Hispanic)	-3.08052	0.739807	-20.76, 14.59	-4.12228	0.693496	-23.89, 15.65	-1.65684	0.84488	-17.89, 14.57	0.701886	0.937182	-16.23, 17.64	10.0289	0.240831	-6.34, 26.4	15.7278	0.112236	-2.9, 34.35	15.011	0.14995	-4.63, 34.65	14.7779	0.170732	-5.52, 35.08	15.3473	0.0911878	-1.66, 32.36	1.44394	0.859956	-14.34, 17.23	2.03642	0.825537	-15.72, 19.8	-1.62139	0.837837	-16.93, 13.69
Child race (non-White)	6.13416	0.437467	-9.1, 21.36	5.25604	0.554433	-11.86, 22.37	5.71407	0.42907	-8.23, 19.66	3.70763	0.624602	-10.9, 18.32	-5.39578	0.458561	-19.45, 8.66	-10.0963	0.229244	-26.22, 6.03	-5.83047	0.509216	-22.83, 11.17	-18.7181	0.0419646	-36.3, -1.13	-2.61035	0.73398	-17.38, 12.16	3.36971	0.629933	-10.17, 16.91	0.719759	0.927243	-14.52, 15.96	8.06817	0.234802	-5.06, 21.19
Parent sex (female)	-9.84648	0.41171	-32.82, 13.12	-21.0097	0.117729	-46.59, 4.57	-0.257464	0.981344	-21.39, 20.88	-3.52407	0.758894	-25.52, 18.48	18.5317	0.0966989	-2.79, 39.85	25.9189	0.0410298	1.84, 50	26.3436	0.0488747	0.93, 51.76	29.8478	0.0309715	3.61, 56.09	19.6549	0.0888094	-2.29, 41.6	5.33029	0.619448	-15.32, 25.98	5.32467	0.658456	-17.81, 28.46	3.54598	0.733779	-16.55, 23.64
Parent ethnicity (non-Hispanic)	-10.2314	0.469076	-37.17, 16.71	-3.62188	0.817932	-33.61, 26.36	-9.86038	0.448328	-34.7, 14.98	-15.1527	0.263649	-40.94, 10.63	13.2361	0.313205	-11.83, 38.3	-1.01395	0.945431	-29.25, 27.22	8.53745	0.585054	-21.25, 38.32	-9.85924	0.541621	-40.62, 20.9	-7.37913	0.585434	-33.13, 18.38	28.3141	0.0270382	3.95, 52.68	34.5399	0.0160077	7.33, 61.75	25.0567	0.0444429	1.28, 48.84
Parent race (non-White)	-3.87183	0.674228	-21.45, 13.71	7.26762	0.479214	-12.29, 26.82	-6.88223	0.417836	-23.11, 9.35	-4.37461	0.619907	-21.2, 12.45	-1.56633	0.854834	-17.95, 14.82	0.0265282	0.99781	-18.38, 18.44	-5.00236	0.62377	-24.43, 14.42	5.83732	0.579563	-14.22, 25.89	0.295095	0.973311	-16.49, 17.08	-4.84112	0.560204	-20.78, 11.1	-1.7804	0.848157	-19.6, 16.04	-6.96585	0.389713	-22.51, 8.58
Parent marital status (separated/divorced/single)	-6.33925	0.204492	-15.98, 3.3	-4.73715	0.399577	-15.59, 6.12	-8.48876	0.0638351	-17.3, 0.33	-2.2453	0.638854	-11.5, 7.01	5.36358	0.243212	-3.52, 14.24	6.2053	0.242329	-4.02, 16.43	7.34975	0.189052	-3.43, 18.13	3.95642	0.493637	-7.2, 15.11	3.31697	0.494938	-6.06, 12.69	4.45863	0.312043	-4.08, 12.99	0.392773	0.936962	-9.22, 10.01	8.29458	0.0533746	0.02, 16.57
Family income (≥ $20,000)	4.89016	0.382715	-5.86, 15.64	4.67241	0.457705	-7.35, 16.69	2.91735	0.568836	-6.93, 12.76	3.96532	0.460604	-6.34, 14.27	-4.76091	0.356433	-14.68, 5.16	-2.08826	0.724462	-13.41, 9.23	-3.35991	0.590676	-15.3, 8.58	-2.43495	0.706202	-14.77, 9.9	1.39491	0.796957	-8.94, 11.73	-6.59052	0.184698	-16.14, 2.96	-11.1502	0.0471295	-21.87, -0.43	-2.66364	0.579247	-11.93, 6.61
Parent education level (> high school)	3.89389	0.428742	-5.62, 13.41	13.2775	0.0177861	2.56, 24	-1.30465	0.771211	-10, 7.39	0.509113	0.91411	-8.63, 9.65	-4.03053	0.372971	-12.79, 4.72	-9.09478	0.0835758	-19.2, 1.01	-7.19216	0.193016	-17.84, 3.45	-13.4314	0.0196838	-24.45, -2.41	-3.2836	0.493971	-12.54, 5.98	0.635752	0.883299	-7.77, 9.04	1.64202	0.736936	-7.83, 11.11	0.338843	0.935599	-7.8, 8.48
Part-time employed (Ref: full-time)	9.97408	0.114779	-2.16, 22.11	17.1534	0.0166681	3.53, 30.78	4.48547	0.435525	-6.61, 15.58	8.63165	0.154988	-3.01, 20.28	-8.46063	0.145119	-19.64, 2.71	-9.99684	0.136366	-22.83, 2.84	-11.9855	0.0905353	-25.52, 1.55	-9.57035	0.190675	-23.57, 4.43	-6.16957	0.315003	-17.92, 5.58	-5.96912	0.282731	-16.7, 4.76	-11.19	0.0748793	-23.26, 0.88	0.125277	0.981406	-10.28, 10.54
Unemployed (Ref: full-time)	-5.40676	0.391573	-17.57, 6.75	2.45433	0.730071	-11.22, 16.13	-10.4239	0.0718309	-21.55, 0.7	-2.46083	0.684338	-14.13, 9.21	-5.69056	0.327176	-16.9, 5.52	-4.0253	0.548517	-16.92, 8.87	-7.89403	0.264854	-21.48, 5.69	-0.652259	0.928938	-14.71, 13.41	-0.538492	0.930254	-12.35, 11.27	-5.23332	0.347582	-16.01, 5.54	-6.6931	0.287625	-18.84, 5.45	-3.5597	0.508788	-14, 6.88
Child Percent Body Fat	0.146118	0.677936	-0.53, 0.82	0.295701	0.458094	-0.47, 1.06	0.16985	0.596698	-0.45, 0.79	0.00282871	0.993281	-0.64, 0.65	-0.142248	0.653082	-0.75, 0.47	-0.171294	0.649055	-0.89, 0.55	-0.184539	0.642905	-0.94, 0.58	-0.202281	0.623076	-0.99, 0.58	-0.302071	0.375796	-0.95, 0.35	-0.147638	0.630484	-0.74, 0.44	-0.0411402	0.907634	-0.72, 0.64	-0.193291	0.528176	-0.78, 0.4
Child age in months	0.897503	0.0362854	0.1, 1.7	0.896157	0.0573485	0.02, 1.77	0.781642	0.04776	0.04, 1.52	0.805753	0.047842	0.04, 1.57	-0.365861	0.340621	-1.09, 0.36	-0.533899	0.222553	-1.35, 0.28	-0.339236	0.462605	-1.2, 0.52	-0.931364	0.0528955	-1.82, -0.04	-0.323187	0.40591	-1.05, 0.4	-0.0993979	0.790416	-0.81, 0.61	-0.177216	0.674467	-0.97, 0.62	0.0457576	0.903833	-0.67, 0.77
Parent age in years	-0.451903	0.214155	-1.14, 0.24	-0.367781	0.368234	-1.14, 0.41	-0.562899	0.0918309	-1.2, 0.07	-0.216146	0.53253	-0.88, 0.44	0.24607	0.454474	-0.38, 0.87	0.242599	0.528482	-0.49, 0.97	0.192762	0.635657	-0.58, 0.96	0.351378	0.403926	-0.45, 1.15	0.175202	0.613489	-0.48, 0.83	0.0272051	0.932278	-0.58, 0.64	0.0156126	0.966164	-0.68, 0.72	-0.0892981	0.780182	-0.7, 0.52
# children in family	1.41049	0.477251	5.01, 22.86	2.76993	0.216464	-1.51, 7.05	0.201329	0.911539	-3.28, 3.69	0.653187	0.729984	-2.98, 4.29	-3.50206	0.0520358	-6.94, -0.06	-4.74482	0.0257587	-8.78, -0.71	-4.29183	0.0558382	-8.55, -0.03	-5.52239	0.0177454	-9.93, -1.12	-4.12238	0.0316936	-7.75, -0.49	-0.984919	0.571525	-4.33, 2.36	-1.91488	0.339635	-5.75, 1.92	0.247028	0.887042	-3.1, 3.6
Child sex (female)	13.9364	0.00314916	-2.4, 5.22	10.1937	0.0545982	0.07, 20.32	11.4294	0.00766679	3.28, 19.57	11.9634	0.00776199	3.44, 20.49	-10.194	0.0159963	-18.27, -2.12	-8.78718	0.0797078	-18.37, 0.79	-6.67973	0.206335	-16.81, 3.45	-11.4704	0.0369319	-21.94, -1	-9.83371	0.0311321	-18.51, -1.16	-8.72447	0.0332078	-16.57, -0.88	-13.9408	0.00361115	-23.02, -4.86	-2.37307	0.556789	-10.19, 5.44
Child ethnicity (non-Hispanic)	-4.07358	0.66137	-21.78, 13.63	-6.6255	0.531473	-26.66, 13.41	-1.37107	0.871245	-17.56, 14.82	1.16132	0.896018	-15.75, 18.07	9.29712	0.267927	-6.8, 25.4	17.1051	0.0898549	-1.83, 36.04	15.0281	0.157922	-4.99, 35.05	18.7729	0.0886708	-1.93, 39.47	14.4241	0.114659	-2.7, 31.55	-0.0014225	0.99986	-15.67, 15.67	1.02563	0.91339	-17.1, 19.15	-1.73767	0.829511	-17.34, 13.86
Child race (non-White)	5.66844	0.462434	-9.19, 20.53	5.69484	0.515521	-11.15, 22.54	5.51607	0.432858	-8.05, 19.08	2.66841	0.717082	-11.53, 16.86	-5.43689	0.435093	-18.88, 8	-10.2764	0.216153	-26.21, 5.65	-5.88843	0.501744	-22.73, 10.96	-19.5618	0.0323781	-36.98, -2.14	-3.02277	0.687405	-17.45, 11.41	3.49339	0.605288	-9.57, 16.56	1.68233	0.829917	-13.43, 16.79	8.13774	0.227579	-4.88, 21.15
Parent sex (female)	-10.328	0.400962	-33.84, 13.19	-24.5722	0.0777062	-51.03, 1.88	-0.757618	0.946233	-22.3, 20.79	-1.24353	0.915496	-23.68, 21.19	18.3942	0.100297	-2.98, 39.77	28.0126	0.0334671	3.08, 52.94	26.9472	0.0526997	0.59, 53.31	34.5902	0.0165755	7.34, 61.84	20.019	0.0911277	-2.45, 42.49	2.56494	0.812971	-18.29, 23.42	4.10208	0.742593	-19.85, 28.05	0.79515	0.941407	-20.05, 21.64
Parent ethnicity (non-Hispanic)	-9.01825	0.531761	-36.38, 18.35	3.79181	0.814989	-26.98, 34.56	-11.1963	0.397422	-36.34, 13.95	-17.5637	0.202867	-43.67, 8.54	12.0801	0.356906	-12.97, 37.13	-6.95155	0.649201	-35.96, 22.06	4.46314	0.782353	-26.21, 35.14	-20.2908	0.225794	-52.01, 11.42	-9.56613	0.488212	-35.75, 16.61	29.8986	0.020696	5.36, 54.43	33.7394	0.022741	5.67, 61.81	27.7153	0.0318927	3.15, 52.28
Parent race (non-White)	-4.32279	0.636908	-21.78, 13.14	4.56055	0.658111	-15.07, 24.19	-6.81232	0.417796	-22.85, 9.22	-3.96173	0.650218	-20.62, 12.69	1.02943	0.901814	-14.95, 17	3.1895	0.7427	-15.31, 21.69	-1.82317	0.859128	-21.38, 17.74	9.45059	0.374284	-10.77, 29.67	3.44298	0.694617	-13.24, 20.13	-2.52158	0.75714	-18.17, 13.12	-0.828932	0.92941	-18.74, 17.08	-4.68731	0.565432	-20.34, 10.97
Parent marital status (separated/divorced/single)	-4.94532	0.340133	-14.97, 5.08	-2.63382	0.65437	-14.01, 8.75	-7.56854	0.110376	-16.71, 1.57	-1.31364	0.790508	-10.89, 8.26	1.67047	0.720428	-7.37, 10.71	2.15078	0.699423	-8.62, 12.92	3.2316	0.583366	-8.16, 14.62	-0.163367	0.978595	-11.94, 11.61	-0.606504	0.904453	-10.37, 9.16	2.12983	0.638438	-6.65, 10.91	-1.31012	0.803041	-11.47, 8.85	5.30315	0.241004	-3.44, 14.05
Family income (≥ $20,000)	3.30836	0.574935	-8.01, 14.63	3.34913	0.615776	-9.4, 16.1	1.49902	0.78064	-8.85, 11.85	3.26888	0.561759	-7.53, 14.07	-5.47629	0.304629	-15.71, 4.75	-2.1818	0.729252	-14.2, 9.84	-3.78349	0.570443	-16.5, 8.93	-3.25929	0.636334	-16.4, 9.88	2.84348	0.618041	-8, 13.69	-8.03493	0.122164	-17.98, 1.91	-11.7858	0.050289	-23.24, -0.34	-4.34804	0.399973	-14.29, 5.59
Parent education level (> high school)	5.52963	0.270233	-4.16, 15.22	15.7576	0.00640672	4.75, 26.76	0.0287266	0.994967	-8.8, 8.86	1.38246	0.772477	-7.88, 10.64	-6.74619	0.135765	-15.47, 1.98	-11.4077	0.0359548	-21.82, -0.99	-9.07537	0.113103	-20.09, 1.94	-16.4802	0.00591201	-27.87, -5.09	-5.47533	0.264112	-14.92, 3.97	-2.75651	0.527867	-11.22, 5.7	-0.628725	0.901179	-10.44, 9.18	-3.58964	0.409104	-12.02, 4.84
Part-time employed (Ref: full-time)	3.35327	0.608193	-9.23, 15.94	13.0768	0.0793193	-1.15, 27.3	-1.8663	0.754174	-13.36, 9.63	1.3632	0.827191	-10.65, 13.38	-5.69544	0.333136	-17.03, 5.64	-8.54508	0.223797	-21.98, 4.89	-10.3158	0.165256	-24.52, 3.89	-8.6115	0.261952	-23.3, 6.08	-4.76777	0.45276	-16.92, 7.38	-2.0167	0.723227	-13.01, 8.98	-7.03391	0.286546	-19.73, 5.66	3.03048	0.593934	-7.95, 14.01
Unemployed (Ref: full-time)	-10.5342	0.121183	-23.58, 2.51	0.672185	0.930358	-14.13, 15.47	-15.815	0.0113309	-27.71, -3.92	-8.21034	0.205473	-20.67, 4.25	-6.01532	0.324415	-17.79, 5.76	-5.30998	0.466627	-19.31, 8.69	-8.87765	0.250491	-23.68, 5.93	-2.81625	0.723777	-18.13, 12.49	-1.1476	0.862242	-13.84, 11.54	-4.73598	0.42333	-16.17, 6.7	-5.34643	0.436197	-18.59, 7.9	-4.11374	0.484376	-15.5, 7.27
Child Skin Carotenoids	0.0272484	0.409447	-0.04, 0.09	0.0169329	0.652936	-0.05, 0.09	0.00421027	0.887969	-0.05, 0.06	0.070166	0.0253424	0.01, 0.13	-0.00399432	0.89407	-0.06, 0.05	-0.00912203	0.798018	-0.08, 0.06	-0.0167166	0.655871	-0.09, 0.05	-0.00338425	0.93107	-0.08, 0.07	0.00718588	0.826885	-0.05, 0.07	-0.00323264	0.90996	-0.06, 0.05	0.00175382	0.957963	-0.06, 0.07	-0.015556	0.578436	-0.07, 0.04
Child age in months	0.761726	0.0615039	0, 1.52	0.632497	0.152556	-0.19, 1.46	0.687182	0.068787	-0.02, 1.4	0.699236	0.0684913	-0.02, 1.42	-0.210511	0.57221	-0.92, 0.49	-0.274286	0.508158	-1.05, 0.5	-0.0952729	0.827404	-0.91, 0.72	-0.646527	0.157082	-1.5, 0.2	-0.0564031	0.879663	-0.75, 0.64	-0.0976139	0.78708	-0.78, 0.59	-0.203595	0.617213	-0.97, 0.56	0.104715	0.770309	-0.58, 0.79
Parent age in years	-0.47211	0.182598	-1.15, 0.2	-0.335442	0.399856	-1.09, 0.42	-0.595219	0.0660144	-1.21, 0.02	-0.279521	0.40118	-0.91, 0.36	0.19895	0.538572	-0.42, 0.82	0.20632	0.583643	-0.51, 0.92	0.169364	0.66911	-0.58, 0.92	0.259032	0.530836	-0.52, 1.04	0.174136	0.613539	-0.48, 0.83	-0.0244871	0.937041	-0.62, 0.57	0.0371973	0.917274	-0.65, 0.72	-0.209375	0.491798	-0.79, 0.38
# children in family	1.09205	0.576237	-2.66, 4.85	2.18378	0.322059	-2.03, 6.4	0.221311	0.901031	-3.21, 3.65	0.191662	0.917003	-3.34, 3.73	-3.42822	0.056347	-6.86, 0	-4.48828	0.0324835	-8.48, -0.5	-4.0648	0.0652902	-8.26, 0.13	-4.9577	0.031433	-9.33, -0.58	-4.40133	0.0222551	-8.05, -0.75	-0.978312	0.567121	-4.27, 2.31	-1.91823	0.331761	-5.71, 1.87	0.36883	0.825982	-2.87, 3.6
Child sex (female)	14.0994	0.00186946	5.53, 22.67	10.9739	0.0322869	1.2, 20.75	11.9347	0.0035646	4.16, 19.71	11.669	0.00603404	3.6, 19.74	-9.28998	0.0232468	-17.12, -1.46	-8.32524	0.0853788	-17.58, 0.93	-5.55985	0.273157	-15.3, 4.18	-12.3092	0.0210881	-22.47, -2.15	-8.93987	0.0457106	-17.47, -0.41	-7.63271	0.0497888	-15.11, -0.15	-12.3324	0.00693079	-21.03, -3.63	-2.47596	0.512229	-9.8, 4.84
Child ethnicity (non-Hispanic)	-2.52891	0.783077	-19.95, 14.89	-3.31571	0.75152	-22.99, 16.36	-0.536899	0.948547	-16.39, 15.31	0.0320367	0.997044	-16.37, 16.43	8.42737	0.314583	-7.58, 24.43	15.2055	0.126801	-3.4, 33.81	14.4801	0.166655	-5.11, 34.07	14.0213	0.199027	-6.4, 34.45	14.666	0.110006	-2.39, 31.72	-0.782052	0.921824	-16.14, 14.57	0.241791	0.979223	-17.55, 18.03	-2.43293	0.754994	-17.48, 12.62
Child race (non-White)	6.21719	0.431386	-8.95, 21.39	5.72139	0.525112	-11.51, 22.95	6.8202	0.3413	-6.96, 20.6	1.4625	0.843982	-12.82, 15.75	-6.00309	0.404794	-19.88, 7.88	-10.0895	0.237465	-26.39, 6.21	-5.43776	0.544301	-22.6, 11.72	-19.1571	0.0420873	-37.06, -1.26	-3.48985	0.656799	-18.49, 11.51	2.47965	0.718016	-10.8, 15.76	-0.627317	0.937408	-16.04, 14.79	8.76801	0.193478	-4.25, 21.78
Parent sex (female)	-7.65704	0.515467	-30.25, 14.93	-20.5828	0.123849	-46.08, 4.91	1.57914	0.882646	-18.99, 22.15	0.770752	0.944534	-20.5, 22.04	19.1052	0.0778484	-1.62, 39.83	27.2085	0.0322269	3.1, 51.31	26.9433	0.0437424	1.56, 52.32	31.2304	0.0252502	4.77, 57.69	21.7848	0.0612452	-0.3, 43.87	4.2713	0.678935	-15.63, 24.17	4.03222	0.73599	-18.97, 27.03	2.71082	0.788639	-16.82, 22.24
Parent ethnicity (non-Hispanic)	-7.96357	0.567725	-34.48, 18.55	-2.48919	0.873892	-32.31, 27.33	-7.36319	0.562879	-31.59, 16.86	-11.8875	0.365595	-36.86, 13.09	13.5842	0.288849	-10.85, 38.02	-1.17437	0.936881	-29.37, 27.02	8.17033	0.600962	-21.52, 37.86	-9.8757	0.544354	-40.83, 21.07	-7.05626	0.603986	-32.89, 18.77	28.6444	0.0211639	5.02, 52.27	33.6474	0.018673	6.53, 60.76	25.027	0.040212	1.77, 48.29
Parent race (non-White)	-5.18768	0.565983	-22.4, 12.02	5.56898	0.58419	-13.77, 24.91	-8.73364	0.290578	-24.46, 6.99	-4.76429	0.575685	-20.97, 11.45	0.192431	0.981534	-15.7, 16.08	1.28594	0.893623	-17, 19.57	-3.78265	0.708777	-23.04, 15.47	7.14877	0.498653	-12.92, 27.22	1.35645	0.877707	-15.39, 18.1	-3.00318	0.708009	-18.38, 12.38	0.0362048	0.99687	-17.62, 17.69	-6.01188	0.446118	-21.15, 9.13
Parent marital status (separated/divorced/single)	-4.69998	0.354777	-14.52, 5.12	-2.72711	0.637793	-13.92, 8.47	-6.91517	0.133864	-15.82, 1.99	-0.89572	0.851176	-10.14, 8.35	2.82716	0.540918	-6.13, 11.78	3.07861	0.574735	-7.52, 13.68	4.45466	0.44052	-6.7, 15.61	0.93397	0.876705	-10.7, 12.57	0.237197	0.9626	-9.53, 10.01	2.76567	0.53037	-5.78, 11.31	-0.749417	0.883872	-10.69, 9.19	5.915	0.17152	-2.45, 14.28
Family income (≥ $20,000)	5.95761	0.28922	-4.82, 16.74	5.92132	0.353782	-6.26, 18.11	3.88224	0.446176	-5.92, 13.69	5.12961	0.332311	-5.02, 15.28	-7.54044	0.142233	-17.39, 2.31	-4.50255	0.456022	-16.03, 7.02	-6.07413	0.339616	-18.21, 6.06	-4.9809	0.452553	-17.63, 7.67	-0.324332	0.953408	-10.89, 10.24	-9.1736	0.0620259	-18.59, 0.25	-13.3765	0.0196224	-24.28, -2.47	-5.48893	0.252211	-14.73, 3.75
Parent education level (> high school)	5.7549	0.239056	-3.69, 15.2	15.2026	0.00703936	4.45, 25.95	0.621141	0.888143	-7.94, 9.18	1.90858	0.677622	-6.98, 10.8	-5.507	0.215961	-14.11, 3.09	-10.2498	0.0533763	-20.43, -0.07	-8.08673	0.14617	-18.8, 2.62	-14.6819	0.0121246	-25.85, -3.51	-4.66974	0.337234	-14.04, 4.71	-1.10632	0.793459	-9.3, 7.09	0.281392	0.954402	-9.25, 9.82	-1.58593	0.701348	-9.61, 6.44
Part-time employed (Ref: full-time)	5.01572	0.44062	-7.46, 17.49	13.6994	0.0655141	-0.44, 27.83	0.36244	0.950985	-10.99, 11.71	2.20421	0.718678	-9.55, 13.95	-6.2831	0.288657	-17.67, 5.11	-8.9768	0.200902	-22.35, 4.4	-10.4675	0.156674	-24.54, 3.61	-8.69371	0.258854	-23.37, 5.99	-6.03773	0.349621	-18.33, 6.25	-2.46586	0.66135	-13.34, 8.41	-7.96649	0.224274	-20.57, 4.64	2.64334	0.631782	-8.02, 13.31
Unemployed (Ref: full-time)	-8.42019	0.196173	-20.96, 4.12	0.341389	0.963302	-13.94, 14.62	-13.3628	0.0244334	-24.73, -1.99	-5.21094	0.394657	-17.02, 6.59	-5.00466	0.397815	-16.44, 6.43	-4.52108	0.520319	-18.04, 9	-8.11005	0.273716	-22.33, 6.11	-1.21245	0.875118	-16.05, 13.63	-1.0708	0.868844	-13.52, 11.38	-3.15835	0.574798	-14.06, 7.74	-4.11773	0.530511	-16.8, 8.56	-3.53577	0.520882	-14.21, 7.14
Parent BMI	-0.0320595	0.902389	-0.53, 0.47	-0.372481	0.199521	-0.93, 0.18	-0.0161443	0.946091	-0.48, 0.44	0.0807161	0.747378	-0.4, 0.56	0.185546	0.439639	-0.28, 0.65	0.524205	0.0546668	0.01, 1.04	0.613965	0.0307392	0.07, 1.15	0.452069	0.134082	-0.12, 1.03	0.500744	0.045143	0.03, 0.98	-0.266922	0.256421	-0.72, 0.19	0.0680642	0.796913	-0.44, 0.58	-0.409198	0.0712738	-0.84, 0.03
Child age in months	0.866494	0.036044	0.1, 1.63	0.704203	0.110217	-0.11, 1.52	0.759736	0.0477732	0.04, 1.48	0.79038	0.0482858	0.05, 1.54	-0.138671	0.71795	-0.86, 0.58	-0.18625	0.65053	-0.95, 0.58	-0.055645	0.897267	-0.86, 0.75	-0.490906	0.278145	-1.33, 0.35	0.0359714	0.922925	-0.65, 0.73	-0.0759232	0.841565	-0.79, 0.64	-0.169092	0.683797	-0.95, 0.61	0.131179	0.723526	-0.57, 0.83
Parent age in years	-0.339571	0.362226	-1.05, 0.37	-0.136986	0.73861	-0.92, 0.64	-0.503698	0.140785	-1.16, 0.15	-0.127356	0.72137	-0.81, 0.56	-0.0562704	0.869373	-0.71, 0.6	-0.0354484	0.926505	-0.77, 0.7	-0.159839	0.689495	-0.92, 0.6	0.0452536	0.915351	-0.76, 0.85	0.0532939	0.879473	-0.61, 0.72	-0.208011	0.535402	-0.85, 0.44	-0.229646	0.542377	-0.95, 0.49	-0.27535	0.3944	-0.9, 0.35
# children in family	2.19422	0.27534	-1.65, 6.03	3.07958	0.165056	-1.14, 7.3	0.960395	0.60201	-2.57, 4.49	1.63558	0.397738	-2.06, 5.34	-4.02139	0.0314327	-7.57, -0.47	-4.86338	0.0200405	-8.81, -0.91	-4.59184	0.034704	-8.71, -0.47	-5.10277	0.0273234	-9.47, -0.73	-4.67338	0.0145355	-8.28, -1.07	-1.87659	0.301666	-5.36, 1.6	-2.5641	0.207946	-6.45, 1.32	-0.651327	0.709418	-4.01, 2.71
Child sex (female)	14.7682	0.002002	5.72, 23.82	9.9123	0.0591183	-0.13, 19.95	13.5236	0.00193007	5.26, 21.79	12.2922	0.00706284	3.61, 20.97	-8.13068	0.0605056	-16.44, 0.17	-5.98265	0.221647	-15.38, 3.41	-2.36458	0.641172	-12.13, 7.4	-10.8516	0.0468445	-21.27, -0.43	-6.96381	0.121299	-15.57, 1.64	-8.81842	0.0371541	-16.93, -0.71	-12.4176	0.00972294	-21.57, -3.27	-3.66856	0.362592	-11.46, 4.12
Child ethnicity (non-Hispanic)	-2.7545	0.77222	-20.76, 15.25	-5.26694	0.616786	-24.93, 14.4	-0.690854	0.936694	-17.21, 15.83	0.46265	0.959596	-16.74, 17.67	13.71	0.118783	-2.81, 30.23	17.575	0.0762435	-0.85, 36	17.308	0.093061	-1.89, 36.5	16.0779	0.142559	-4.3, 36.46	16.85	0.0633947	0.03, 33.67	3.47231	0.684636	-12.87, 19.81	5.30205	0.581886	-12.98, 23.58	-1.11493	0.892007	-16.89, 14.66
Child race (non-White)	8.44672	0.293202	-7, 23.89	7.02293	0.431014	-10.08, 24.13	7.56752	0.301925	-6.54, 21.68	5.56701	0.468945	-9.22, 20.36	-4.68435	0.523907	-18.84, 9.47	-9.41082	0.260026	-25.42, 6.6	-5.55119	0.521787	-22.19, 11.09	-17.135	0.0658201	-34.9, 0.63	-2.46004	0.747548	-17.12, 12.2	3.30763	0.64524	-10.57, 17.18	0.976402	0.904166	-14.66, 16.61	8.00537	0.246907	-5.33, 21.35
Parent sex (female)	-10.6095	0.390976	-34.25, 13.03	-19.606	0.150435	-45.51, 6.29	-0.207382	0.985371	-21.9, 21.48	-4.20314	0.722481	-26.87, 18.46	17.1063	0.133187	-4.64, 38.85	22.4064	0.0798275	-1.86, 46.67	21.7558	0.102061	-3.53, 47.04	26.0208	0.0663698	-0.82, 52.86	17.6291	0.131051	-4.52, 39.78	7.6031	0.495784	-13.83, 29.04	3.82982	0.759625	-20.14, 27.8	7.28645	0.497943	-13.41, 27.98
Parent ethnicity (non-Hispanic)	-2.38396	0.871727	-30.53, 25.77	3.60447	0.823539	-27.12, 34.33	-3.28461	0.808705	-29.18, 22.61	-8.70486	0.539	-35.67, 18.26	10.8612	0.425132	-15.06, 36.78	-1.44758	0.923825	-30.23, 27.33	6.62187	0.674733	-23.38, 36.62	-7.5412	0.652708	-39.37, 24.29	-8.08865	0.558775	-34.36, 18.18	26.5836	0.049611	0.86, 52.31	31.8815	0.0347872	3.29, 60.47	25.531	0.0515093	0.56, 50.5
Parent race (non-White)	-6.51261	0.497511	-24.76, 11.74	3.41009	0.745435	-16.45, 23.27	-8.26219	0.348635	-25.04, 8.51	-6.02237	0.512173	-23.46, 11.41	-0.481208	0.956447	-17.24, 16.27	1.67047	0.865142	-16.93, 20.27	-1.4068	0.890784	-20.8, 17.99	4.84982	0.656079	-15.72, 25.42	1.71972	0.84822	-15.26, 18.69	-5.04914	0.562297	-21.72, 11.62	-1.78673	0.854352	-20.34, 16.77	-6.87855	0.414257	-23.04, 9.28
Parent marital status (separated/divorced/single)	-2.61563	0.623127	-12.89, 7.65	-1.03561	0.860925	-12.43, 10.36	-5.52551	0.256295	-14.91, 3.86	0.672656	0.895137	-9.19, 10.53	2.50929	0.607403	-6.93, 11.95	3.5617	0.519961	-7.1, 14.22	3.99323	0.487655	-7.09, 15.08	2.89878	0.636903	-8.93, 14.72	0.448996	0.929412	-9.31, 10.21	1.92648	0.685942	-7.28, 11.14	-2.28016	0.671613	-12.66, 8.1	6.2155	0.175505	-2.63, 15.06
Family income (≥ $20,000)	8.06324	0.158464	-2.87, 18.99	6.06546	0.338658	-6.01, 18.14	6.62053	0.204119	-3.37, 16.62	7.08529	0.196107	-3.4, 17.57	-5.91649	0.258692	-15.96, 4.13	-1.92823	0.744784	-13.23, 9.38	-2.8744	0.640621	-14.64, 8.89	-2.17667	0.740535	-14.7, 10.35	1.24573	0.818439	-9.09, 11.59	-8.59767	0.0933761	-18.42, 1.23	-13.3737	0.0214524	-24.43, -2.32	-4.00679	0.412948	-13.45, 5.44
Parent education level (> high school)	7.95184	0.118931	-1.86, 17.76	15.9911	0.0053776	5.07, 26.91	2.68877	0.561228	-6.26, 11.64	3.68023	0.450296	-5.74, 13.1	-4.66701	0.316881	-13.67, 4.34	-9.05718	0.0889345	-19.27, 1.16	-7.18144	0.19303	-17.8, 3.43	-12.7705	0.0313585	-24.11, -1.43	-3.52622	0.468161	-12.89, 5.84	-0.475689	0.916295	-9.25, 8.29	0.6694	0.896064	-9.24, 10.58	-0.411594	0.924365	-8.82, 8
Part-time employed (Ref: full-time)	10.7358	0.122392	-2.58, 24.05	15.9727	0.0400064	1.21, 30.73	5.18005	0.412278	-6.98, 17.34	9.71961	0.14548	-3.06, 22.49	-6.66009	0.295926	-18.89, 5.57	-6.2612	0.386436	-20.07, 7.55	-6.89027	0.358954	-21.25, 7.47	-6.79279	0.397392	-22.12, 8.53	-3.64012	0.582572	-16.29, 9.01	-7.49175	0.22661	-19.43, 4.45	-10.2078	0.145378	-23.67, 3.25	-1.91042	0.747105	-13.37, 9.55
Unemployed (Ref: full-time)	-4.54026	0.489582	-17.23, 8.14	2.28152	0.755284	-11.82, 16.39	-9.58635	0.110662	-21.15, 1.98	-1.07252	0.864542	-13.22, 11.07	-6.11777	0.309413	-17.73, 5.49	-2.86791	0.675396	-16.07, 10.33	-6.06875	0.393899	-19.78, 7.64	0.178422	0.981286	-14.48, 14.83	-0.195315	0.975196	-12.3, 11.91	-7.76782	0.186053	-19.11, 3.57	-8.10283	0.223208	-20.93, 4.72	-6.00387	0.28532	-16.88, 4.87
Parent Percent Body Fat	0.272206	0.215582	-0.15, 0.7	0.115784	0.64111	-0.36, 0.6	0.286578	0.14433	-0.09, 0.66	0.213085	0.317486	-0.2, 0.62	-0.269569	0.180841	-0.66, 0.12	-0.0931796	0.691999	-0.55, 0.36	-0.00550311	0.981984	-0.48, 0.47	-0.176878	0.500136	-0.13, 0.02	-0.0358138	0.868798	-0.45, 0.38	-0.399874	0.0391701	-0.77, -0.03	-0.270968	0.225629	-0.7, 0.16	-0.39821	0.0344448	-0.76, -0.04
Child age in months	0.852284	0.0390582	0.09, 1.62	0.64419	0.150883	-0.18, 1.47	0.752339	0.0447981	0.05, 1.45	0.812577	0.0450359	0.06, 1.57	-0.183472	0.634497	-0.91, 0.54	-0.177924	0.676199	-0.97, 0.62	-0.0257795	0.953611	-0.85, 0.8	-0.515007	0.278424	-1.3, 0.44	0.0768989	0.841415	-0.64, 0.79	-0.137088	0.713888	-0.84, 0.57	-0.18163	0.665734	-0.97, 0.61	0.0296926	0.935826	-0.67, 0.73
Parent age in years	-0.48588	0.201481	-1.21, 0.23	-0.284866	0.500633	-1.08, 0.51	-0.683349	0.0463247	-1.33, -0.04	-0.235738	0.522788	-0.94, 0.47	0.0766987	0.826361	-0.59, 0.74	0.0497957	0.901283	-0.71, 0.81	-0.042295	0.919146	-0.83, 0.75	0.130512	0.770388	-0.7, 0.98	0.114151	0.756038	-0.58, 0.81	-0.0737791	0.826965	-0.72, 0.57	-0.0865087	0.823333	-0.82, 0.65	-0.235893	0.474302	-0.87, 0.4
# children in family	2.16706	0.279758	-1.66, 6	2.88168	0.201277	-1.41, 7.17	1.26821	0.479544	-2.17, 4.7	1.6709	0.39171	-2.06, 5.4	-4.03895	0.0301531	-7.58, -0.5	-4.84336	0.0245813	-8.92, -0.77	-4.77418	0.0325212	-9, -0.55	-4.80028	0.0450615	-9.89, -0.77	-4.71562	0.0171779	-8.45, -0.99	-1.85112	0.296949	-5.26, 1.55	-2.73393	0.181824	-6.64, 1.18	-0.388505	0.821825	-3.71, 2.93
Child sex (female)	14.0801	0.0033779	4.98, 23.18	8.99738	0.0940331	-1.29, 19.28	13.2938	0.00196504	5.17, 21.42	11.808	0.0109492	2.98, 20.64	-7.71488	0.0758704	-16.05, 0.62	-5.4671	0.281021	-15.21, 4.28	-1.79699	0.731859	-11.9, 8.3	-10.2811	0.070168	-21.97, -0.17	-6.85862	0.143252	-15.83, 2.12	-8.36791	0.0447909	-16.37, -0.37	-12.4194	0.0107069	-21.69, -3.15	-3.02397	0.451402	-10.79, 4.75
Child ethnicity (non-Hispanic)	3.09031	0.758367	-15.99, 22.17	0.466532	0.967129	-20.73, 21.66	2.81627	0.753768	-14.28, 19.91	5.38407	0.581588	-13.08, 23.84	7.71503	0.404002	-9.76, 25.19	13.7354	0.202334	-6.39, 33.86	14.6681	0.189306	-6.22, 35.55	10.177	0.395615	-7.78, 35.36	15.0605	0.128842	-3.38, 33.5	-3.35677	0.704393	-20.31, 13.59	-1.74541	0.86457	-21.24, 17.75	-6.13279	0.476107	-22.66, 10.39
Child race (non-White)	9.3482	0.237505	-5.85, 24.55	7.73907	0.38613	-9.38, 24.86	8.6768	0.219299	-4.9, 22.25	6.17962	0.419725	-8.55, 20.91	-4.76527	0.50934	-18.67, 9.14	-9.30306	0.271842	-25.53, 6.92	-5.43827	0.534713	-22.26, 11.38	-17.2393	0.0689254	-33.35, 3.11	-2.43282	0.754703	-17.37, 12.5	3.08601	0.656314	-10.3, 16.48	0.226343	0.977524	-15.26, 15.71	8.57139	0.204676	-4.45, 21.59
Parent sex (female)	-16.3864	0.191776	-40.37, 7.6	-25.0569	0.0757032	-51.82, 1.71	-6.74949	0.546845	-28.25, 14.75	-7.34122	0.545531	-30.62, 15.94	23.6725	0.040892	1.63, 45.72	28.3012	0.0349396	2.89, 53.72	26.9553	0.0524731	0.58, 53.33	32.2084	0.0312671	2.67, 56.81	23.1356	0.0598775	-0.14, 46.41	12.7463	0.250453	-8.55, 34.04	9.09055	0.476729	-15.4, 33.59	11.6941	0.27853	-9.07, 32.45
Parent ethnicity (non-Hispanic)	-6.95016	0.640054	-35.28, 21.38	-1.13555	0.945261	-32.55, 30.28	-4.94992	0.710715	-30.42, 20.52	-12.3988	0.390775	-39.87, 15.07	15.9838	0.244235	-10.08, 42.05	2.3581	0.880665	-27.49, 32.2	9.46554	0.561718	-21.51, 40.44	-2.10382	0.90428	-38.67, 27.13	-6.22003	0.665566	-33.53, 21.09	31.8409	0.017658	6.44, 57.24	37.2313	0.0154422	8.23, 66.24	29.7772	0.0231195	4.9, 54.65
Parent race (non-White)	-5.18357	0.59039	-23.52, 13.15	3.81638	0.721766	-16.45, 24.09	-6.58738	0.445889	-23.06, 9.89	-5.22905	0.575221	-22.97, 12.51	-2.06184	0.815458	-18.88, 14.76	0.557547	0.956288	-18.7, 19.82	-1.9328	0.854712	-21.93, 18.06	3.36224	0.766702	-15.05, 26.78	0.479669	0.958965	-17.14, 18.1	-6.93247	0.418971	-23.34, 9.48	-3.38719	0.730649	-22.16, 15.39	-8.89603	0.288418	-24.95, 7.16
Parent marital status (separated/divorced/single)	-3.97977	0.47203	-14.64, 6.68	-0.346266	0.955776	-12.37, 11.68	-7.64071	0.123653	-17.17, 1.89	-1.24372	0.81687	-11.61, 9.12	2.1736	0.668439	-7.63, 11.98	1.63437	0.782429	-9.76, 13.03	2.1835	0.721963	-9.64, 14	1.27204	0.847046	-13.47, 12.04	-1.78973	0.742548	-12.27, 8.69	3.82102	0.432786	-5.58, 13.22	-0.843618	0.880892	-11.71, 10.02	6.92423	0.145015	-2.22, 16.07
Family income (≥ $20,000)	8.56479	0.149139	-2.74, 19.87	8.78643	0.188625	-3.87, 21.44	6.83974	0.197203	-3.29, 16.97	5.70243	0.321766	-5.28, 16.69	-9.54442	0.0806569	-19.95, 0.86	-7.07656	0.263646	-19.09, 4.94	-8.2676	0.208181	-20.73, 4.2	-6.98251	0.321981	-17.95, 8.94	-3.47608	0.549702	-14.49, 7.54	-8.5891	0.101348	-18.61, 1.43	-13.8723	0.0227203	-25.41, -2.33	-4.34193	0.392532	-14.11, 5.42
Parent education level (> high school)	8.28573	0.112633	-1.75, 18.32	15.9151	0.00776452	4.57, 27.26	4.34305	0.349364	-4.61, 13.3	4.22197	0.403343	-5.52, 13.97	-4.5368	0.341298	-13.74, 4.66	-8.1199	0.147323	-18.87, 2.63	-6.35541	0.272904	-17.5, 4.78	-11.3475	0.0699213	-22.79, 1.1	-3.2424	0.528805	-13.14, 6.65	-1.53519	0.735922	-10.35, 7.28	0.320304	0.951667	-9.89, 10.53	-1.85793	0.674053	-10.42, 6.7
Part-time employed (Ref: full-time)	11.816	0.0879226	-1.47, 25.1	19.9384	0.0118977	4.89, 34.98	5.75216	0.349822	-6.11, 17.62	7.90023	0.239765	-5.03, 20.83	-10.0617	0.113782	-22.28, 2.15	-12.6867	0.0887526	-26.94, 1.57	-12.9903	0.0926122	-27.77, 1.79	-12.8862	0.120499	-24.43, 8.19	-10.537	0.124853	-23.67, 2.59	-5.65669	0.349543	-17.33, 6.02	-9.90018	0.159009	-23.42, 3.62	-0.392791	0.946569	-11.74, 10.96
Unemployed (Ref: full-time)	-6.87197	0.312156	-19.99, 6.25	1.906	0.804789	-12.98, 16.79	-12.2904	0.043904	-23.99, -0.59	-3.48627	0.596788	-16.23, 9.25	-6.80841	0.274003	-18.82, 5.21	-5.33626	0.465241	-19.43, 8.76	-8.02167	0.290009	-22.63, 6.58	-2.4241	0.765793	-15.92, 15.41	-3.0391	0.652129	-16.04, 9.96	-5.9267	0.31882	-17.42, 5.57	-5.92622	0.390997	-19.27, 7.42	-6.24946	0.278576	-17.41, 4.91
Parent Skin Carotenoids	-0.00591174	0.865697	-0.07, 0.06	0.0377502	0.332225	-0.03, 0.11	-0.00406218	0.89701	-0.06, 0.06	-0.0104035	0.758512	-0.07, 0.05	-0.0256375	0.425244	-0.09, 0.03	-0.0693617	0.0589999	-0.14, 0	-0.0718759	0.0589629	-0.14, 0	-0.053821	0.190714	-0.13, 0.02	-0.0699307	0.037793	-0.13, -0.01	0.0386269	0.212859	-0.02, 0.1	0.00327746	0.92662	-0.06, 0.07	0.0534945	0.0747144	0, 0.11
Child age in months	0.811958	0.0501086	0.04, 1.58	0.591296	0.184656	-0.23, 1.41	0.70862	0.0604686	0.01, 1.41	0.791094	0.0516423	0.04, 1.55	-0.10757	0.780991	-0.83, 0.62	-0.0981375	0.814665	-0.88, 0.68	0.0406445	0.925718	-0.77, 0.85	-0.432908	0.357698	-1.3, 0.44	0.139117	0.712011	-0.56, 0.84	-0.129724	0.731907	-0.85, 0.59	-0.145887	0.730357	-0.94, 0.65	0.0261508	0.943896	-0.68, 0.73
Parent age in years	-0.447948	0.242478	-1.17, 0.28	-0.293107	0.487117	-1.09, 0.5	-0.647341	0.0617511	-1.3, 0.01	-0.201687	0.586354	-0.91, 0.5	0.0534333	0.879418	-0.62, 0.72	0.081096	0.837672	-0.67, 0.83	0.00489028	0.990497	-0.77, 0.78	0.136954	0.75822	-0.7, 0.98	0.155411	0.666672	-0.52, 0.83	-0.147239	0.66574	-0.8, 0.5	-0.122896	0.752905	-0.86, 0.62	-0.329207	0.318527	-0.96, 0.3
# children in family	2.20425	0.280477	-1.7, 6.1	3.25858	0.152289	-1.06, 7.58	1.30895	0.474976	-2.2, 4.82	1.65072	0.404509	-2.14, 5.44	-4.31155	0.0231144	-7.91, -0.71	-5.47293	0.0110836	-9.53, -1.41	-5.3966	0.0155492	-9.61, -1.19	-5.33135	0.0272684	-9.89, -0.77	-5.35732	0.0065983	-9.06, -1.66	-1.59257	0.376983	-5.06, 1.87	-2.77393	0.182476	-6.75, 1.2	0.0657757	0.969773	-3.28, 3.41
Child sex (female)	13.5683	0.00540248	4.31, 22.83	9.55989	0.0769495	-0.78, 19.9	12.7428	0.00355053	4.46, 21.03	11.312	0.0159358	2.37, 20.26	-7.84933	0.0755864	-16.32, 0.62	-6.70987	0.183823	-16.4, 2.98	-3.2174	0.536924	-13.25, 6.81	-11.0707	0.0522707	-21.97, -0.17	-8.19546	0.0776656	-17.08, 0.68	-7.10304	0.0918919	-15.21, 1.01	-12.0096	0.0147998	-21.41, -2.61	-1.42093	0.723752	-9.21, 6.37
Child ethnicity (non-Hispanic)	-0.0313332	0.997456	-18.63, 18.57	-1.85675	0.86559	-22.3, 18.59	-0.6042	0.945295	-17.32, 16.12	3.07864	0.746415	-14.86, 21.01	12.1365	0.18056	-4.88, 29.15	16.7956	0.104514	-2.4, 35.99	16.7875	0.117105	-3.11, 36.69	13.7884	0.234727	-7.78, 35.36	17.2794	0.0685001	-0.23, 34.79	-0.00198533	0.999816	-16.54, 16.54	1.48977	0.881324	-17.5, 20.48	-3.36082	0.685201	-19.32, 12.6
Child race (non-White)	9.91976	0.222327	-5.64, 25.48	6.45158	0.475898	-10.84, 23.74	9.25527	0.203758	-4.7, 23.21	6.85233	0.382061	-8.17, 21.88	-3.79633	0.608807	-18.03, 10.44	-6.63347	0.434153	-22.84, 9.58	-2.65737	0.761952	-19.45, 14.13	-15.1222	0.114392	-33.35, 3.11	0.115724	0.98811	-14.72, 14.96	0.564437	0.936767	-13.16, 14.29	-0.233263	0.977397	-16.07, 15.6	5.30235	0.438998	-7.92, 18.53
Parent sex (female)	-12.1054	0.319141	-35.34, 11.12	-23.5132	0.0821129	-49.17, 2.14	-2.15934	0.842721	-23.04, 18.72	-3.97534	0.734451	-26.44, 18.49	19.5034	0.081102	-1.82, 40.82	27.2561	0.0322268	3.17, 51.34	27.3011	0.0383385	2.33, 52.27	29.7402	0.0375917	2.67, 56.81	23.06	0.0471733	1.09, 45.03	6.4024	0.550148	-14.23, 27.03	4.85004	0.694606	-18.85, 28.55	5.015	0.626727	-14.89, 24.92
Parent ethnicity (non-Hispanic)	-4.23245	0.776225	-32.6, 24.14	1.61201	0.921779	-29.56, 32.78	-2.13644	0.873425	-27.71, 23.44	-10.6814	0.459277	-38.12, 16.76	12.3821	0.367184	-13.7, 38.47	-1.22088	0.936867	-30.49, 28.05	6.53662	0.682691	-23.83, 36.9	-5.76827	0.739236	-38.67, 27.13	-9.36867	0.50562	-36.06, 17.32	30.1565	0.0251104	4.63, 55.69	34.9238	0.0231333	5.88, 63.97	28.5613	0.028514	3.78, 53.35
Parent race (non-White)	-7.88475	0.407272	-25.97, 10.2	1.92721	0.854002	-17.89, 21.74	-9.43886	0.27072	-25.74, 6.86	-7.11921	0.438729	-24.58, 10.34	0.634104	0.94203	-15.96, 17.23	2.64386	0.788001	-15.97, 21.26	-0.538276	0.957884	-19.85, 18.77	5.86457	0.595851	-15.05, 26.78	2.20753	0.80568	-14.75, 19.17	-3.82602	0.651778	-20.08, 12.43	-0.960514	0.921168	-19.48, 17.56	-6.04217	0.461178	-21.79, 9.7
Parent marital status (separated/divorced/single)	-3.25588	0.563321	-14.1, 7.59	1.07684	0.864072	-11.02, 13.18	-6.83183	0.177149	-16.56, 2.9	-0.886346	0.870733	-11.39, 9.62	0.651167	0.899614	-9.31, 10.61	-0.516926	0.93012	-11.86, 10.83	0.194631	0.974563	-11.55, 11.94	-0.714929	0.914139	-13.47, 12.04	-3.76002	0.48679	-14.14, 6.62	3.67438	0.457274	-5.87, 13.22	-1.51464	0.791063	-12.54, 9.51	7.10749	0.136407	-2.08, 16.3
Family income (≥ $20,000)	7.89664	0.187672	-3.56, 19.35	7.05264	0.290763	-5.7, 19.8	6.06154	0.258767	-4.22, 16.35	5.32432	0.35775	-5.78, 16.42	-8.04101	0.143996	-18.58, 2.49	-4.45046	0.47645	-16.41, 7.51	-5.9181	0.360959	-18.31, 6.47	-4.50707	0.52137	-17.95, 8.94	-0.876305	0.878199	-11.81, 10.06	-8.00647	0.12887	-18.11, 2.1	-13.0552	0.0330567	-24.71, -1.4	-4.12051	0.415142	-13.87, 5.63
Parent education level (> high school)	8.54112	0.10633	-1.61, 18.69	15.6724	0.00873218	4.34, 27.01	4.57423	0.331925	-4.51, 13.66	4.41124	0.386537	-5.41, 14.23	-4.25545	0.377736	-13.56, 5.05	-7.5111	0.17521	-18.13, 3.11	-5.75358	0.314963	-16.75, 5.25	-10.8448	0.0826393	-22.79, 1.1	-2.66207	0.599228	-12.39, 7.07	-1.94353	0.67216	-10.84, 6.95	0.300576	0.95505	-10, 10.6	-2.47782	0.574283	-11.03, 6.07
Part-time employed (Ref: full-time)	10.585	0.145	-3.3, 24.47	16.743	0.0409418	1.28, 32.21	4.23533	0.513303	-8.22, 16.69	7.25144	0.302129	-6.19, 20.69	-6.53131	0.326849	-19.28, 6.22	-7.43513	0.329388	-21.94, 7.07	-8.13477	0.302749	-23.16, 6.89	-8.11973	0.343693	-24.43, 8.19	-5.66418	0.417602	-18.94, 7.61	-5.77819	0.36134	-17.99, 6.43	-8.38828	0.25371	-22.5, 5.72	-1.56529	0.796736	-13.32, 10.19
Unemployed (Ref: full-time)	-7.82373	0.256112	-21.09, 5.45	0.430731	0.955459	-14.44, 15.3	-13.4687	0.0299357	-25.34, -1.6	-4.0766	0.539523	-16.91, 8.76	-5.05526	0.421688	-17.21, 7.1	-3.09179	0.668651	-17.02, 10.84	-6.04157	0.419447	-20.46, 8.37	-0.255559	0.974909	-15.92, 15.41	-1.01056	0.87888	-13.79, 11.77	-5.36512	0.370474	-16.95, 6.22	-4.94514	0.477805	-18.4, 8.51	-6.13533	0.286043	-17.26, 4.99
Parent Systolic BP	0.0911939	0.577678	-0.22, 0.4	-0.0780296	0.666437	-0.42, 0.27	0.0831197	0.584228	-0.21, 0.37	0.0661624	0.678864	-0.24, 0.37	0.0633056	0.676744	-0.23, 0.35	0.284407	0.100903	-0.04, 0.61	0.289265	0.107406	-0.05, 0.63	0.300154	0.112785	-0.06, 0.66	0.266491	0.104082	-0.04, 0.58	-0.226646	0.128004	-0.51, 0.06	-0.0407075	0.807428	-0.36, 0.28	-0.312905	0.0322183	-0.59, -0.03
Child age in months	0.872794	0.0378277	0.09, 1.65	0.734992	0.104961	-0.11, 1.58	0.738804	0.0587904	0.01, 1.47	0.785615	0.0566121	0.02, 1.55	-0.0642338	0.870348	-0.81, 0.68	-0.0913786	0.829661	-0.88, 0.7	0.1203	0.786843	-0.71, 0.95	-0.471434	0.309746	-1.33, 0.39	0.124041	0.749802	-0.6, 0.84	-0.0897596	0.818636	-0.83, 0.65	-0.113602	0.790701	-0.92, 0.69	0.0534724	0.890089	-0.68, 0.79
Parent age in years	-0.551471	0.146344	-1.27, 0.17	-0.344496	0.407496	-1.13, 0.44	-0.671707	0.0574009	-1.34, 0	-0.300117	0.416491	-1, 0.4	0.0894793	0.799367	-0.58, 0.76	0.010966	0.977826	-0.74, 0.76	-0.0909008	0.824572	-0.87, 0.69	0.118368	0.78344	-0.7, 0.93	0.0221915	0.952166	-0.67, 0.72	0.0422737	0.902783	-0.62, 0.7	-0.0205581	0.957663	-0.76, 0.72	-0.0648984	0.848222	-0.72, 0.59
# children in family	2.7756	0.163412	-1.02, 6.57	3.7922	0.0843805	-0.38, 7.97	1.44677	0.432687	-2.08, 4.97	2.02986	0.296058	-1.68, 5.74	-4.42301	0.0178373	-7.96, -0.88	-5.09299	0.0153993	-9.06, -1.12	-4.8577	0.0258084	-8.98, -0.73	-5.46683	0.0171631	-9.8, -1.14	-4.53014	0.0217476	-8.25, -0.81	-2.42429	0.181909	-5.9, 1.05	-3.12177	0.125415	-7.01, 0.76	-1.12003	0.527452	-4.53, 2.29
Child sex (female)	13.5326	0.00367582	4.69, 22.37	9.28254	0.0691144	-0.5, 19.06	12.5299	0.00370587	4.34, 20.72	10.9902	0.0149245	2.38, 19.6	-7.81881	0.0665202	-16, 0.36	-6.51855	0.17954	-15.84, 2.81	-3.03699	0.544592	-12.69, 6.62	-11.2792	0.0344896	-21.46, -1.09	-7.81782	0.090876	-16.66, 1.02	-7.30565	0.0784632	-15.29, 0.68	-11.786	0.012675	-20.8, -2.77	-1.98547	0.621579	-9.78, 5.81
Child ethnicity (non-Hispanic)	-12.7503	0.213606	-32.11, 6.6	-18.2377	0.108304	-39.49, 3.01	-6.78834	0.474289	-24.74, 11.17	-6.50838	0.514488	-25.3, 12.29	21.513	0.0246463	3.56, 39.47	27.7849	0.0108863	7.62, 47.95	27.3542	0.0154681	6.42, 48.29	30.0904	0.0115492	8.08, 52.1	19.7451	0.0540756	0.78, 38.71	8.86721	0.338347	-8.83, 26.57	12.5972	0.228264	-7.26, 32.45	3.52542	0.696028	-13.81, 20.86
Child race (non-White)	7.78121	0.318911	-7.22, 22.78	6.19134	0.47339	-10.39, 22.77	7.42206	0.304999	-6.49, 21.33	5.04066	0.50663	-9.56, 19.64	-4.07311	0.571868	-17.95, 9.81	-8.43436	0.306244	-24.23, 7.36	-4.29407	0.614242	-20.65, 12.07	-16.377	0.0702644	-33.63, 0.88	-2.0048	0.797597	-16.97, 12.96	3.32749	0.636286	-10.26, 16.92	1.40357	0.859892	-13.93, 16.74	7.96288	0.24726	-5.31, 21.24
Parent sex (female)	-10.3803	0.380813	-33.06, 12.3	-21.3062	0.103898	-46.25, 3.64	-0.467453	0.966002	-21.51, 20.57	-2.75184	0.811008	-24.82, 19.32	17.1625	0.119099	-3.88, 38.21	23.9758	0.0548394	0.27, 47.68	23.3044	0.0717077	-1.3, 47.91	26.9308	0.0483463	1.05, 52.81	20.5464	0.0808382	-1.75, 42.84	4.90584	0.648255	-15.79, 25.61	3.18072	0.792703	-20.06, 26.42	4.3265	0.680625	-15.94, 24.59
Parent ethnicity (non-Hispanic)	7.76028	0.607163	-20.96, 36.48	16.2832	0.326359	-15.17, 47.74	3.91525	0.779858	-22.75, 30.58	-1.69942	0.907949	-29.62, 26.22	2.21964	0.874406	-24.51, 28.95	-13.2709	0.399385	-43.11, 16.57	-5.08047	0.755872	-36.09, 25.93	-23.4495	0.173494	-56.02, 9.12	-12.1372	0.412119	-40.15, 15.88	21.0158	0.131092	-5.49, 47.52	24.2314	0.119142	-5.29, 53.76	20.8465	0.127171	-5.23, 46.92
Parent race (non-White)	-6.7241	0.470543	-24.45, 11.01	4.58144	0.654158	-14.83, 23.99	-8.96048	0.300605	-25.42, 7.5	-6.73589	0.457279	-23.95, 10.48	-0.802249	0.926055	-17.28, 15.68	0.195008	0.983971	-18.2, 18.59	-3.26103	0.746336	-22.38, 15.86	3.74088	0.724125	-16.34, 23.82	-0.0811606	0.992908	-17.33, 17.17	-3.15921	0.711011	-19.5, 13.18	-1.74098	0.855363	-19.98, 16.5	-4.41226	0.597686	-20.46, 11.64
Parent marital status (separated/divorced/single)	-6.08047	0.256374	-16.38, 4.22	-5.07507	0.391439	-16.46, 6.31	-7.48895	0.132301	-17.04, 2.06	-2.29364	0.659642	-12.34, 7.75	5.4971	0.2674	-4.05, 15.04	6.15408	0.276118	-4.69, 17	7.09264	0.225798	-4.15, 18.33	6.49746	0.292437	-5.35, 18.34	0.457356	0.931829	-9.8, 10.72	5.23263	0.279571	-4.1, 14.57	0.889395	0.870419	-9.63, 11.41	8.89624	0.0608974	-0.22, 18.01
Family income (≥ $20,000)	3.82472	0.50163	-7.06, 14.71	2.26711	0.718495	-9.73, 14.26	3.60393	0.494726	-6.5, 13.7	3.73335	0.501147	-6.88, 14.35	-3.19815	0.544147	-13.31, 6.91	-0.396209	0.947279	-11.8, 11.01	-1.6988	0.784435	-13.54, 10.14	0.611149	0.925598	-11.84, 13.07	0.555073	0.922023	-10.18, 11.29	-5.03649	0.32861	-14.94, 4.87	-10.5957	0.0696862	-21.72, 0.53	-0.194025	0.969183	-9.88, 9.49
Parent education level (> high school)	9.69956	0.0563181	-0.04, 19.44	18.4344	0.00125764	7.64, 29.22	4.36295	0.351425	-4.67, 13.39	4.34391	0.377786	-5.16, 13.84	-5.88229	0.208553	-14.9, 3.13	-11.0376	0.0404106	-21.33, -0.75	-8.83602	0.11167	-19.49, 1.82	-15.4667	0.0089324	-26.71, -4.23	-4.75358	0.349805	-14.51, 5.01	-1.10381	0.80783	-9.9, 7.69	-0.371244	0.942392	-10.31, 9.56	-1.17343	0.790747	-9.75, 7.4
Part-time employed (Ref: full-time)	8.73641	0.192118	-4.14, 21.62	13.8279	0.0639132	-0.43, 28.09	3.88372	0.530458	-8.06, 15.82	7.09535	0.277651	-5.47, 19.66	-4.67464	0.44973	-16.6, 7.25	-4.86993	0.492059	-18.47, 8.73	-5.57286	0.447452	-19.66, 8.51	-3.90871	0.61362	-18.76, 10.95	-4.35854	0.518138	-17.26, 8.55	-4.82806	0.421928	-16.45, 6.8	-7.72185	0.256751	-20.85, 5.4	-0.18208	0.975173	-11.52, 11.16
Unemployed (Ref: full-time)	-6.46447	0.317767	-18.95, 6.02	0.188485	0.979031	-13.66, 14.04	-11.2779	0.0612701	-22.85, 0.29	-3.54109	0.573571	-15.7, 8.62	-4.09903	0.491814	-15.63, 7.43	-1.5084	0.825695	-14.72, 11.71	-4.40961	0.533816	-18.08, 9.26	2.1668	0.772219	-12.27, 16.61	-0.130649	0.984034	-12.71, 12.44	-4.88893	0.399502	-16.13, 6.35	-5.41544	0.410809	-18.15, 7.32	-4.37501	0.438629	-15.33, 6.58
Parent Diastolic BP	0.0582988	0.798741	-0.38, 0.49	-0.165893	0.510689	-0.64, 0.31	0.0681603	0.747888	-0.34, 0.47	0.0882839	0.691959	-0.34, 0.51	0.118862	0.574902	-0.29, 0.52	0.337789	0.162463	-0.12, 0.79	0.308231	0.219295	-0.17, 0.78	0.357278	0.175812	-0.14, 0.85	0.379122	0.0962782	-0.05, 0.81	-0.16871	0.420485	-0.57, 0.23	0.0360129	0.877385	-0.41, 0.48	-0.283415	0.169224	-0.68, 0.11
Child age in months	0.862663	0.0402154	0.08, 1.64	0.726208	0.108434	-0.11, 1.57	0.729254	0.0623785	0, 1.46	0.78455	0.0570857	0.02, 1.55	-0.0576156	0.88358	-0.8, 0.68	-0.103704	0.807498	-0.9, 0.69	0.100171	0.822451	-0.73, 0.93	-0.484315	0.297903	-1.35, 0.38	0.121188	0.754861	-0.6, 0.84	-0.0572011	0.884322	-0.8, 0.69	-0.095526	0.823226	-0.9, 0.71	0.0846936	0.828327	-0.65, 0.82
Parent age in years	-0.51762	0.166	-1.23, 0.19	-0.346027	0.397452	-1.12, 0.43	-0.643592	0.064258	-1.3, 0.01	-0.285566	0.431707	-0.98, 0.41	0.095368	0.782808	-0.56, 0.76	0.0807238	0.835796	-0.66, 0.82	-0.0113102	0.977734	-0.78, 0.76	0.192243	0.651119	-0.61, 1	0.0749725	0.836833	-0.61, 0.76	-0.04405	0.897824	-0.7, 0.61	-0.0513552	0.892805	-0.78, 0.67	-0.170115	0.614508	-0.82, 0.48
# children in family	2.66135	0.177934	-1.11, 6.43	3.81919	0.0796049	-0.32, 7.96	1.34358	0.462549	-2.16, 4.84	1.97101	0.305882	-1.71, 5.65	-4.45043	0.016108	-7.96, -0.94	-5.34616	0.0107281	-9.3, -1.39	-5.14309	0.0180229	-9.26, -1.03	-5.73758	0.0120758	-10.05, -1.42	-4.72017	0.0161643	-8.42, -1.02	-2.12573	0.24064	-5.6, 1.35	-3.02492	0.134131	-6.88, 0.83	-0.749047	0.673311	-4.17, 2.67
Child sex (female)	13.4134	0.00402866	4.56, 22.27	9.50836	0.062822	-0.28, 19.3	12.4094	0.00407775	4.2, 20.61	10.8595	0.0161451	2.24, 19.48	-7.97206	0.0613506	-16.15, 0.21	-7.03977	0.14922	-16.41, 2.33	-3.53285	0.483522	-13.25, 6.18	-11.8164	0.0274871	-22.05, -1.58	-8.38538	0.070386	-17.25, 0.47	-7.03633	0.0930879	-15.1, 1.03	-11.8207	0.0125328	-20.85, -2.79	-1.52981	0.707701	-9.43, 6.38
Child ethnicity (non-Hispanic)	-12.5962	0.2196	-31.97, 6.78	-18.139	0.110054	-39.37, 3.09	-6.69315	0.480878	-24.66, 11.27	-6.47706	0.516568	-25.27, 12.31	21.5218	0.0245565	3.58, 39.46	28.0376	0.0104698	7.82, 48.25	27.6675	0.0148378	6.65, 48.69	30.3564	0.0111007	8.29, 52.42	19.8598	0.0526921	0.91, 38.81	8.71328	0.351251	-9.14, 26.57	12.4075	0.235631	-7.46, 32.28	3.48508	0.703399	-14.08, 21.05
Child race (non-White)	-10.2297	0.388119	-7.28, 22.77	-21.282	0.104007	-10.48, 22.67	-0.306537	0.97771	-6.54, 21.31	-2.67619	0.816003	-9.55, 19.65	17.161	0.118773	-17.89, 9.86	24.3255	0.0521108	-24.21, 7.49	23.7455	0.067721	-20.73, 12.16	27.2931	0.0459837	-33.62, 1	20.764	0.0775254	-16.79, 13.15	4.50869	0.67774	-10.2, 17.25	3.02926	0.80248	-13.85, 16.86	3.86841	0.716562	-5.3, 21.63
Parent sex (female)	7.51466	0.618933	-32.92, 12.46	16.3075	0.325255	-46.2, 3.63	3.77207	0.787852	-21.35, 20.74	-1.78242	0.903469	-24.73, 19.38	2.18382	0.876337	-3.86, 38.18	-13.6088	0.388955	0.56, 48.09	-5.48163	0.738406	-0.96, 48.45	-23.8101	0.168182	1.36, 53.23	-12.3719	0.402909	-1.51, 43.04	21.387	0.127447	-16.37, 25.39	24.4622	0.115862	-20.22, 26.28	21.239	0.124821	-16.67, 24.4
Parent ethnicity (non-Hispanic)	7.74796	0.321563	-21.23, 36.26	6.09541	0.480219	-15.12, 47.73	7.38479	0.307839	-22.91, 30.45	5.05094	0.505749	-29.7, 26.13	-4.01273	0.57744	-24.52, 28.89	-8.36143	0.312223	-43.53, 16.31	-4.2891	0.616465	-36.62, 25.65	-16.3092	0.0723159	-56.46, 8.84	-1.8178	0.816168	-40.36, 15.62	3.522	0.620207	-5.32, 48.1	1.50477	0.850083	-5.08, 54	8.16639	0.242319	-5.15, 47.63
Parent race (non-White)	-6.59359	0.479899	-24.35, 11.17	4.69594	0.646052	-14.7, 24.1	-8.88019	0.305475	-25.35, 7.59	-6.72557	0.458089	-23.94, 10.49	-0.873485	0.919488	-17.35, 15.6	0.175937	0.985589	-18.28, 18.63	-3.19651	0.752365	-22.4, 16.01	3.73161	0.725629	-16.41, 23.87	-0.261495	0.977151	-17.5, 16.98	-3.44482	0.688896	-19.92, 13.03	-1.91921	0.840938	-20.18, 16.34	-4.72143	0.577463	-20.98, 11.54
Parent marital status (separated/divorced/single)	-5.82358	0.275397	-16.09, 4.45	-5.03837	0.392762	-16.37, 6.29	-7.28963	0.141456	-16.81, 2.23	-2.20125	0.671201	-12.2, 7.8	5.52984	0.262358	-3.97, 15.03	6.62725	0.240769	-4.21, 17.47	7.63485	0.192855	-3.62, 18.88	6.99628	0.256613	-4.84, 18.83	0.814728	0.878393	-9.4, 11.03	4.625	0.341459	-4.76, 14.01	0.651133	0.904618	-9.83, 11.13	8.15478	0.0885061	-1.05, 17.36
Family income (≥ $20,000)	4.00641	0.480952	-6.86, 14.88	2.25543	0.71912	-9.7, 14.21	3.7659	0.47485	-6.32, 13.85	3.80962	0.491312	-6.78, 14.4	-3.18543	0.544555	-13.26, 6.89	-0.0106008	0.99859	-11.43, 11.41	-1.25904	0.83971	-13.12, 10.61	1.0307	0.874926	-11.43, 13.49	0.855439	0.879782	-9.85, 11.56	-5.55423	0.284809	-15.52, 4.41	-10.7748	0.0647374	-21.88, 0.33	-0.811112	0.87318	-10.6, 8.98
Parent education level (> high school)	9.58354	0.0593382	-0.16, 19.33	18.4174	0.00125732	7.64, 29.2	4.26948	0.361789	-4.76, 13.3	4.30355	0.381735	-5.19, 13.79	-5.87001	0.208911	-14.87, 3.13	-11.1988	0.0381777	-21.52, -0.88	-9.051	0.104789	-19.75, 1.65	-15.6385	0.00837234	-26.9, -4.37	-4.8113	0.343797	-14.56, 4.94	-0.771167	0.866253	-9.64, 8.1	-0.220377	0.96579	-10.16, 9.72	-0.784037	0.861182	-9.48, 7.91
Part-time employed (Ref: full-time)	8.13925	0.217047	-4.54, 20.82	13.9377	0.0576633	-0.09, 27.96	3.38856	0.578284	-8.37, 15.14	6.81721	0.288942	-5.54, 19.17	-4.82353	0.427886	-16.55, 6.9	-6.18601	0.377047	-19.61, 7.24	-7.05393	0.331168	-20.98, 6.87	-5.28751	0.489028	-19.94, 9.37	-5.31765	0.423138	-18.01, 7.37	-3.47072	0.560994	-15.02, 8.08	-7.26938	0.27823	-20.2, 5.66	1.55121	0.790679	-9.77, 12.87
Unemployed (Ref: full-time)	-6.81479	0.290681	-19.26, 5.64	0.070409	0.992129	-13.72, 13.86	-11.5429	0.0546107	-23.07, -0.01	-3.63344	0.561785	-15.74, 8.47	-4.08199	0.491508	-15.56, 7.4	-2.04379	0.765228	-15.25, 11.17	-5.09228	0.472813	-18.78, 8.59	1.61453	0.828969	-12.81, 16.04	-0.343226	0.957895	-12.87, 12.19	-4.18857	0.472842	-15.49, 7.12	-5.0917	0.437721	-17.78, 7.6	-3.52128	0.53728	-14.59, 7.55
